# Supplementary material for: Potential role of transthoracic echocardiography for screening LV systolic dysfunction in patients with a history of dengue infection. A cross-sectional and cohort study and review of the literature
Source: PLoS One. 2022 Nov 18;17(11):e0276725. doi: 10.1371/journal.pone.0276725 (PMC9674131; doi:10.1371/journal.pone.0276725)
Supplement: S1 File — (XML) [file pone.0276725.s010.xml]

<?xml version="1.0"?>
<?mso-application progid="Excel.Sheet"?>
<Workbook xmlns="urn:schemas-microsoft-com:office:spreadsheet"
 xmlns:o="urn:schemas-microsoft-com:office:office"
 xmlns:x="urn:schemas-microsoft-com:office:excel"
 xmlns:ss="urn:schemas-microsoft-com:office:spreadsheet"
 xmlns:html="http://www.w3.org/TR/REC-html40">
 <DocumentProperties xmlns="urn:schemas-microsoft-com:office:office">
  <LastAuthor>Microsoft Office User</LastAuthor>
  <Created>2022-07-16T16:40:27Z</Created>
  <LastSaved>2022-07-16T16:41:13Z</LastSaved>
  <Version>16.00</Version>
 </DocumentProperties>
 <OfficeDocumentSettings xmlns="urn:schemas-microsoft-com:office:office">
  <AllowPNG/>
 </OfficeDocumentSettings>
 <ExcelWorkbook xmlns="urn:schemas-microsoft-com:office:excel">
  <WindowHeight>20500</WindowHeight>
  <WindowWidth>32767</WindowWidth>
  <WindowTopX>32767</WindowTopX>
  <WindowTopY>500</WindowTopY>
  <ProtectStructure>False</ProtectStructure>
  <ProtectWindows>False</ProtectWindows>
 </ExcelWorkbook>
 <Styles>
  <Style ss:ID="Default" ss:Name="Normal">
   <Alignment ss:Vertical="Bottom"/>
   <Borders/>
   <Font ss:FontName="Arial"/>
   <Interior/>
   <NumberFormat/>
   <Protection/>
  </Style>
  <Style ss:ID="s62">
   <Interior/>
  </Style>
  <Style ss:ID="s64">
   <Font ss:FontName="Arial" x:Family="Swiss" ss:Bold="1"/>
  </Style>
  <Style ss:ID="s65">
   <Font ss:FontName="Arial" x:Family="Swiss" ss:Bold="1"/>
   <Interior/>
  </Style>
 </Styles>
 <Worksheet ss:Name="Sheet1">
  <Table ss:ExpandedColumnCount="42" ss:ExpandedRowCount="562" x:FullColumns="1"
   x:FullRows="1" ss:DefaultColumnWidth="53" ss:DefaultRowHeight="13">
   <Column ss:AutoFitWidth="0" ss:Width="65" ss:Span="1"/>
   <Column ss:Index="33" ss:StyleID="s62" ss:AutoFitWidth="0"/>
   <Column ss:Index="41" ss:AutoFitWidth="0" ss:Width="78"/>
   <Column ss:AutoFitWidth="0" ss:Width="65"/>
   <Row ss:StyleID="s64">
    <Cell><Data ss:Type="String">initials_PB_diary</Data></Cell>
    <Cell><Data ss:Type="String">patient_id</Data></Cell>
    <Cell><Data ss:Type="String">sex</Data></Cell>
    <Cell><Data ss:Type="String">mosquito net</Data></Cell>
    <Cell><Data ss:Type="String">repellent</Data></Cell>
    <Cell><Data ss:Type="String">COVID</Data></Cell>
    <Cell><Data ss:Type="String">dengue times</Data></Cell>
    <Cell><Data ss:Type="String">age</Data></Cell>
    <Cell><Data ss:Type="String">smoking</Data></Cell>
    <Cell><Data ss:Type="String">BMI</Data></Cell>
    <Cell><Data ss:Type="String">Cholesterol</Data></Cell>
    <Cell><Data ss:Type="String">DM2</Data></Cell>
    <Cell><Data ss:Type="String">Education</Data></Cell>
    <Cell><Data ss:Type="String">RHD</Data></Cell>
    <Cell><Data ss:Type="String">recent malaria</Data></Cell>
    <Cell><Data ss:Type="String">HR</Data></Cell>
    <Cell><Data ss:Type="String">GLS</Data></Cell>
    <Cell><Data ss:Type="String">SAX</Data></Cell>
    <Cell><Data ss:Type="String">LVMI</Data></Cell>
    <Cell><Data ss:Type="String">MVE</Data></Cell>
    <Cell><Data ss:Type="String">EA</Data></Cell>
    <Cell><Data ss:Type="String">Eprime</Data></Cell>
    <Cell><Data ss:Type="String">LAVI</Data></Cell>
    <Cell><Data ss:Type="String">tapse</Data></Cell>
    <Cell><Data ss:Type="String">LVEF</Data></Cell>
    <Cell><Data ss:Type="String">CRP</Data></Cell>
    <Cell><Data ss:Type="String">hgb</Data></Cell>
    <Cell><Data ss:Type="String">leukocytes</Data></Cell>
    <Cell><Data ss:Type="String">plates</Data></Cell>
    <Cell><Data ss:Type="String">creatinine</Data></Cell>
    <Cell><Data ss:Type="String">bilirubin</Data></Cell>
    <Cell><Data ss:Type="String">BS</Data></Cell>
    <Cell ss:StyleID="s65"><Data ss:Type="String">m_sysbp_1</Data></Cell>
    <Cell><Data ss:Type="String">HTN</Data></Cell>
    <Cell><Data ss:Type="String">Urban</Data></Cell>
    <Cell><Data ss:Type="String">Housing</Data></Cell>
    <Cell><Data ss:Type="String">job</Data></Cell>
    <Cell><Data ss:Type="String">reticulocytes</Data></Cell>
    <Cell><Data ss:Type="String">INR</Data></Cell>
    <Cell><Data ss:Type="String">TRVMAX</Data></Cell>
    <Cell><Data ss:Type="String">income_5_45</Data></Cell>
   </Row>
   <Row>
    <Cell><Data ss:Type="String">RMM</Data></Cell>
    <Cell><Data ss:Type="Number">338</Data></Cell>
    <Cell><Data ss:Type="String">Masculino</Data></Cell>
    <Cell><Data ss:Type="String">No</Data></Cell>
    <Cell><Data ss:Type="String">No</Data></Cell>
    <Cell><Data ss:Type="String">No</Data></Cell>
    <Cell><Data ss:Type="Number">0</Data></Cell>
    <Cell><Data ss:Type="Number">29.482475280761719</Data></Cell>
    <Cell><Data ss:Type="Number">0</Data></Cell>
    <Cell><Data ss:Type="Number">34.220043182373047</Data></Cell>
    <Cell><Data ss:Type="Number">0</Data></Cell>
    <Cell><Data ss:Type="Number">0</Data></Cell>
    <Cell><Data ss:Type="Number">3</Data></Cell>
    <Cell><Data ss:Type="Number">0</Data></Cell>
    <Cell><Data ss:Type="Number">0</Data></Cell>
    <Cell><Data ss:Type="Number">90</Data></Cell>
    <Cell><Data ss:Type="Number">-18.287221908569336</Data></Cell>
    <Cell ss:Index="19"><Data ss:Type="Number">59.185020446777344</Data></Cell>
    <Cell><Data ss:Type="Number">51.404350280761719</Data></Cell>
    <Cell><Data ss:Type="Number">0.99259638786315918</Data></Cell>
    <Cell><Data ss:Type="Number">10.913583755493164</Data></Cell>
    <Cell><Data ss:Type="Number">14.603857040405273</Data></Cell>
    <Cell><Data ss:Type="Number">1.7413442134857178</Data></Cell>
    <Cell><Data ss:Type="Number">55.268177032470703</Data></Cell>
    <Cell ss:Index="27"><Data ss:Type="Number">13.899999618530273</Data></Cell>
    <Cell><Data ss:Type="Number">9800</Data></Cell>
    <Cell><Data ss:Type="Number">336</Data></Cell>
    <Cell><Data ss:Type="Number">0.85000002384185791</Data></Cell>
    <Cell><Data ss:Type="Number">0.43000000715255737</Data></Cell>
    <Cell><Data ss:Type="Number">80</Data></Cell>
    <Cell><Data ss:Type="Number">119</Data></Cell>
    <Cell><Data ss:Type="Number">0</Data></Cell>
    <Cell><Data ss:Type="Number">1</Data></Cell>
    <Cell><Data ss:Type="Number">1</Data></Cell>
    <Cell><Data ss:Type="Number">0</Data></Cell>
    <Cell><Data ss:Type="Number">0.69999998807907104</Data></Cell>
    <Cell><Data ss:Type="Number">1</Data></Cell>
    <Cell><Data ss:Type="Number">1.7633776664733887</Data></Cell>
    <Cell><Data ss:Type="Number">7339.44970703125</Data></Cell>
   </Row>
   <Row>
    <Cell><Data ss:Type="String">TMS</Data></Cell>
    <Cell><Data ss:Type="Number">224</Data></Cell>
    <Cell><Data ss:Type="String">Feminino</Data></Cell>
    <Cell><Data ss:Type="String">No</Data></Cell>
    <Cell><Data ss:Type="String">No</Data></Cell>
    <Cell><Data ss:Type="String">No</Data></Cell>
    <Cell><Data ss:Type="Number">2</Data></Cell>
    <Cell><Data ss:Type="Number">25.071193695068359</Data></Cell>
    <Cell><Data ss:Type="Number">0</Data></Cell>
    <Cell><Data ss:Type="Number">25.654373168945312</Data></Cell>
    <Cell><Data ss:Type="Number">0</Data></Cell>
    <Cell><Data ss:Type="Number">0</Data></Cell>
    <Cell><Data ss:Type="Number">3</Data></Cell>
    <Cell><Data ss:Type="Number">0</Data></Cell>
    <Cell><Data ss:Type="Number">0</Data></Cell>
    <Cell><Data ss:Type="Number">85</Data></Cell>
    <Cell><Data ss:Type="Number">-18.733530044555664</Data></Cell>
    <Cell ss:Index="19"><Data ss:Type="Number">39.849929809570312</Data></Cell>
    <Cell><Data ss:Type="Number">84.462303161621094</Data></Cell>
    <Cell><Data ss:Type="Number">1.1800004243850708</Data></Cell>
    <Cell><Data ss:Type="Number">16.125801086425781</Data></Cell>
    <Cell><Data ss:Type="Number">17.560060501098633</Data></Cell>
    <Cell><Data ss:Type="Number">1.5999999046325684</Data></Cell>
    <Cell><Data ss:Type="Number">63.826442718505859</Data></Cell>
    <Cell ss:Index="27"><Data ss:Type="Number">13.300000190734863</Data></Cell>
    <Cell><Data ss:Type="Number">5440</Data></Cell>
    <Cell><Data ss:Type="Number">203</Data></Cell>
    <Cell ss:Index="31"><Data ss:Type="Number">0.10999999940395355</Data></Cell>
    <Cell><Data ss:Type="Number">88</Data></Cell>
    <Cell><Data ss:Type="Number">123</Data></Cell>
    <Cell><Data ss:Type="Number">0</Data></Cell>
    <Cell><Data ss:Type="Number">1</Data></Cell>
    <Cell><Data ss:Type="Number">0</Data></Cell>
    <Cell><Data ss:Type="Number">0</Data></Cell>
    <Cell><Data ss:Type="Number">0.60000002384185791</Data></Cell>
    <Cell><Data ss:Type="Number">0.93999999761581421</Data></Cell>
    <Cell><Data ss:Type="Number">2.0330235958099365</Data></Cell>
    <Cell><Data ss:Type="Number">614.67889404296875</Data></Cell>
   </Row>
   <Row>
    <Cell><Data ss:Type="String">MSS</Data></Cell>
    <Cell><Data ss:Type="Number">65</Data></Cell>
    <Cell><Data ss:Type="String">Masculino</Data></Cell>
    <Cell><Data ss:Type="String">No</Data></Cell>
    <Cell><Data ss:Type="String">No</Data></Cell>
    <Cell><Data ss:Type="String">No</Data></Cell>
    <Cell><Data ss:Type="Number">0</Data></Cell>
    <Cell><Data ss:Type="Number">28.200984954833984</Data></Cell>
    <Cell><Data ss:Type="Number">0</Data></Cell>
    <Cell><Data ss:Type="Number">24.655910491943359</Data></Cell>
    <Cell><Data ss:Type="Number">0</Data></Cell>
    <Cell><Data ss:Type="Number">0</Data></Cell>
    <Cell><Data ss:Type="Number">3</Data></Cell>
    <Cell><Data ss:Type="Number">0</Data></Cell>
    <Cell><Data ss:Type="Number">0</Data></Cell>
    <Cell><Data ss:Type="Number">97</Data></Cell>
    <Cell><Data ss:Type="Number">-17.366874694824219</Data></Cell>
    <Cell ss:Index="19"><Data ss:Type="Number">70.980621337890625</Data></Cell>
    <Cell><Data ss:Type="Number">72.749427795410156</Data></Cell>
    <Cell><Data ss:Type="Number">1.1241689920425415</Data></Cell>
    <Cell><Data ss:Type="Number">16.063234329223633</Data></Cell>
    <Cell><Data ss:Type="Number">11.654217720031738</Data></Cell>
    <Cell ss:Index="25"><Data ss:Type="Number">58.433994293212891</Data></Cell>
    <Cell><Data ss:Type="Number">0</Data></Cell>
    <Cell><Data ss:Type="Number">15.699999809265137</Data></Cell>
    <Cell><Data ss:Type="Number">2990</Data></Cell>
    <Cell><Data ss:Type="Number">303</Data></Cell>
    <Cell ss:Index="31"><Data ss:Type="Number">0.93000000715255737</Data></Cell>
    <Cell><Data ss:Type="Number">87</Data></Cell>
    <Cell><Data ss:Type="Number">158</Data></Cell>
    <Cell><Data ss:Type="Number">1</Data></Cell>
    <Cell><Data ss:Type="Number">1</Data></Cell>
    <Cell><Data ss:Type="Number">1</Data></Cell>
    <Cell><Data ss:Type="Number">0</Data></Cell>
    <Cell><Data ss:Type="Number">0.69999998807907104</Data></Cell>
    <Cell><Data ss:Type="Number">0.97000002861022949</Data></Cell>
    <Cell ss:Index="41"><Data ss:Type="Number">2752.29345703125</Data></Cell>
   </Row>
   <Row>
    <Cell><Data ss:Type="String">CNS</Data></Cell>
    <Cell><Data ss:Type="Number">27</Data></Cell>
    <Cell><Data ss:Type="String">Feminino</Data></Cell>
    <Cell><Data ss:Type="String">No</Data></Cell>
    <Cell><Data ss:Type="String">No</Data></Cell>
    <Cell><Data ss:Type="String">No</Data></Cell>
    <Cell><Data ss:Type="Number">2</Data></Cell>
    <Cell><Data ss:Type="Number">36.174697875976562</Data></Cell>
    <Cell><Data ss:Type="Number">0</Data></Cell>
    <Cell><Data ss:Type="Number">34.720882415771484</Data></Cell>
    <Cell><Data ss:Type="Number">0</Data></Cell>
    <Cell><Data ss:Type="Number">0</Data></Cell>
    <Cell><Data ss:Type="Number">3</Data></Cell>
    <Cell><Data ss:Type="Number">0</Data></Cell>
    <Cell><Data ss:Type="Number">0</Data></Cell>
    <Cell><Data ss:Type="Number">68</Data></Cell>
    <Cell><Data ss:Type="Number">-21.677646636962891</Data></Cell>
    <Cell><Data ss:Type="Number">-21.483333587646484</Data></Cell>
    <Cell><Data ss:Type="Number">71.931083679199219</Data></Cell>
    <Cell><Data ss:Type="Number">79.702934265136719</Data></Cell>
    <Cell><Data ss:Type="Number">1.1441295146942139</Data></Cell>
    <Cell><Data ss:Type="Number">11.538461685180664</Data></Cell>
    <Cell><Data ss:Type="Number">23.103170394897461</Data></Cell>
    <Cell><Data ss:Type="Number">2.1385705471038818</Data></Cell>
    <Cell><Data ss:Type="Number">61.094272613525391</Data></Cell>
    <Cell><Data ss:Type="Number">0</Data></Cell>
    <Cell ss:Index="31"><Data ss:Type="Number">0.31999999284744263</Data></Cell>
    <Cell><Data ss:Type="Number">85</Data></Cell>
    <Cell><Data ss:Type="Number">182</Data></Cell>
    <Cell><Data ss:Type="Number">1</Data></Cell>
    <Cell><Data ss:Type="Number">1</Data></Cell>
    <Cell><Data ss:Type="Number">1</Data></Cell>
    <Cell><Data ss:Type="Number">0</Data></Cell>
    <Cell><Data ss:Type="Number">0.60000002384185791</Data></Cell>
    <Cell><Data ss:Type="Number">1.0800000429153442</Data></Cell>
    <Cell ss:Index="41"><Data ss:Type="Number">1467.889892578125</Data></Cell>
   </Row>
   <Row>
    <Cell><Data ss:Type="String">ENS</Data></Cell>
    <Cell><Data ss:Type="Number">83</Data></Cell>
    <Cell><Data ss:Type="String">Masculino</Data></Cell>
    <Cell><Data ss:Type="String">No</Data></Cell>
    <Cell><Data ss:Type="String">No</Data></Cell>
    <Cell><Data ss:Type="String">No</Data></Cell>
    <Cell><Data ss:Type="Number">0</Data></Cell>
    <Cell><Data ss:Type="Number">44.131980895996094</Data></Cell>
    <Cell><Data ss:Type="Number">0</Data></Cell>
    <Cell><Data ss:Type="Number">26.365602493286133</Data></Cell>
    <Cell><Data ss:Type="Number">1</Data></Cell>
    <Cell><Data ss:Type="Number">0</Data></Cell>
    <Cell><Data ss:Type="Number">3</Data></Cell>
    <Cell><Data ss:Type="Number">0</Data></Cell>
    <Cell><Data ss:Type="Number">0</Data></Cell>
    <Cell><Data ss:Type="Number">68</Data></Cell>
    <Cell><Data ss:Type="Number">-19.578125</Data></Cell>
    <Cell><Data ss:Type="Number">-17.266666412353516</Data></Cell>
    <Cell><Data ss:Type="Number">87.354507446289062</Data></Cell>
    <Cell><Data ss:Type="Number">79.589309692382812</Data></Cell>
    <Cell><Data ss:Type="Number">1.343838095664978</Data></Cell>
    <Cell><Data ss:Type="Number">12.838750839233398</Data></Cell>
    <Cell><Data ss:Type="Number">18.345165252685547</Data></Cell>
    <Cell><Data ss:Type="Number">1.9070706367492676</Data></Cell>
    <Cell><Data ss:Type="Number">63.427947998046875</Data></Cell>
    <Cell><Data ss:Type="Number">0</Data></Cell>
    <Cell><Data ss:Type="Number">14.800000190734863</Data></Cell>
    <Cell><Data ss:Type="Number">8400</Data></Cell>
    <Cell><Data ss:Type="Number">228</Data></Cell>
    <Cell><Data ss:Type="Number">0.68999999761581421</Data></Cell>
    <Cell><Data ss:Type="Number">0.44999998807907104</Data></Cell>
    <Cell><Data ss:Type="Number">84</Data></Cell>
    <Cell><Data ss:Type="Number">150</Data></Cell>
    <Cell><Data ss:Type="Number">1</Data></Cell>
    <Cell><Data ss:Type="Number">1</Data></Cell>
    <Cell><Data ss:Type="Number">1</Data></Cell>
    <Cell><Data ss:Type="Number">0</Data></Cell>
    <Cell><Data ss:Type="Number">0.69999998807907104</Data></Cell>
    <Cell><Data ss:Type="Number">0.99000000953674316</Data></Cell>
    <Cell ss:Index="41"><Data ss:Type="Number">3669.724853515625</Data></Cell>
   </Row>
   <Row>
    <Cell><Data ss:Type="String">RSR</Data></Cell>
    <Cell><Data ss:Type="Number">590</Data></Cell>
    <Cell><Data ss:Type="String">Masculino</Data></Cell>
    <Cell><Data ss:Type="String">No</Data></Cell>
    <Cell><Data ss:Type="String">No</Data></Cell>
    <Cell><Data ss:Type="String">Yes</Data></Cell>
    <Cell><Data ss:Type="Number">0</Data></Cell>
    <Cell><Data ss:Type="Number">39.427711486816406</Data></Cell>
    <Cell><Data ss:Type="Number">0</Data></Cell>
    <Cell><Data ss:Type="Number">33.51458740234375</Data></Cell>
    <Cell><Data ss:Type="Number">0</Data></Cell>
    <Cell><Data ss:Type="Number">0</Data></Cell>
    <Cell><Data ss:Type="Number">2</Data></Cell>
    <Cell><Data ss:Type="Number">0</Data></Cell>
    <Cell><Data ss:Type="Number">0</Data></Cell>
    <Cell><Data ss:Type="Number">57</Data></Cell>
    <Cell><Data ss:Type="Number">-19.208000183105469</Data></Cell>
    <Cell><Data ss:Type="Number">-27.766666412353516</Data></Cell>
    <Cell><Data ss:Type="Number">69.029945373535156</Data></Cell>
    <Cell><Data ss:Type="Number">92.052406311035156</Data></Cell>
    <Cell><Data ss:Type="Number">1.795026421546936</Data></Cell>
    <Cell><Data ss:Type="Number">13.7823486328125</Data></Cell>
    <Cell><Data ss:Type="Number">19.727678298950195</Data></Cell>
    <Cell><Data ss:Type="Number">2.0727274417877197</Data></Cell>
    <Cell><Data ss:Type="Number">51.847801208496094</Data></Cell>
    <Cell><Data ss:Type="Number">0</Data></Cell>
    <Cell><Data ss:Type="Number">14.100000381469727</Data></Cell>
    <Cell><Data ss:Type="Number">6100</Data></Cell>
    <Cell><Data ss:Type="Number">151</Data></Cell>
    <Cell><Data ss:Type="Number">0.89999997615814209</Data></Cell>
    <Cell><Data ss:Type="Number">0.60000002384185791</Data></Cell>
    <Cell><Data ss:Type="Number">93</Data></Cell>
    <Cell><Data ss:Type="Number">145</Data></Cell>
    <Cell><Data ss:Type="Number">1</Data></Cell>
    <Cell><Data ss:Type="Number">1</Data></Cell>
    <Cell><Data ss:Type="Number">1</Data></Cell>
    <Cell><Data ss:Type="Number">0</Data></Cell>
    <Cell><Data ss:Type="Number">0.89999997615814209</Data></Cell>
    <Cell><Data ss:Type="Number">1</Data></Cell>
    <Cell><Data ss:Type="Number">2.0528755187988281</Data></Cell>
    <Cell><Data ss:Type="Number">587.15594482421875</Data></Cell>
   </Row>
   <Row>
    <Cell><Data ss:Type="String">GSA</Data></Cell>
    <Cell><Data ss:Type="Number">520</Data></Cell>
    <Cell><Data ss:Type="String">Masculino</Data></Cell>
    <Cell><Data ss:Type="String">Yes</Data></Cell>
    <Cell><Data ss:Type="String">No</Data></Cell>
    <Cell><Data ss:Type="String">No</Data></Cell>
    <Cell><Data ss:Type="Number">1</Data></Cell>
    <Cell><Data ss:Type="Number">23.329683303833008</Data></Cell>
    <Cell><Data ss:Type="Number">0</Data></Cell>
    <Cell><Data ss:Type="Number">25.07452392578125</Data></Cell>
    <Cell><Data ss:Type="Number">0</Data></Cell>
    <Cell><Data ss:Type="Number">0</Data></Cell>
    <Cell><Data ss:Type="Number">3</Data></Cell>
    <Cell><Data ss:Type="Number">0</Data></Cell>
    <Cell><Data ss:Type="Number">1</Data></Cell>
    <Cell><Data ss:Type="Number">84</Data></Cell>
    <Cell><Data ss:Type="Number">-17.169445037841797</Data></Cell>
    <Cell><Data ss:Type="Number">-19.25</Data></Cell>
    <Cell><Data ss:Type="Number">63.649890899658203</Data></Cell>
    <Cell><Data ss:Type="Number">89.758544921875</Data></Cell>
    <Cell><Data ss:Type="Number">0.98996448516845703</Data></Cell>
    <Cell><Data ss:Type="Number">15.202085494995117</Data></Cell>
    <Cell><Data ss:Type="Number">13.918899536132812</Data></Cell>
    <Cell><Data ss:Type="Number">2.0814664363861084</Data></Cell>
    <Cell><Data ss:Type="Number">49.4298095703125</Data></Cell>
    <Cell><Data ss:Type="Number">0</Data></Cell>
    <Cell><Data ss:Type="Number">15.5</Data></Cell>
    <Cell><Data ss:Type="Number">4800</Data></Cell>
    <Cell><Data ss:Type="Number">236</Data></Cell>
    <Cell><Data ss:Type="Number">0.85000002384185791</Data></Cell>
    <Cell><Data ss:Type="Number">0.93999999761581421</Data></Cell>
    <Cell><Data ss:Type="Number">86</Data></Cell>
    <Cell><Data ss:Type="Number">138</Data></Cell>
    <Cell><Data ss:Type="Number">0</Data></Cell>
    <Cell><Data ss:Type="Number">1</Data></Cell>
    <Cell><Data ss:Type="Number">0</Data></Cell>
    <Cell><Data ss:Type="Number">0</Data></Cell>
    <Cell><Data ss:Type="Number">1.3999999761581421</Data></Cell>
    <Cell><Data ss:Type="Number">1.0199999809265137</Data></Cell>
    <Cell ss:Index="41"><Data ss:Type="Number">366.97247314453125</Data></Cell>
   </Row>
   <Row>
    <Cell><Data ss:Type="String">JSS</Data></Cell>
    <Cell><Data ss:Type="Number">623</Data></Cell>
    <Cell><Data ss:Type="String">Masculino</Data></Cell>
    <Cell><Data ss:Type="String">Yes</Data></Cell>
    <Cell><Data ss:Type="String">No</Data></Cell>
    <Cell><Data ss:Type="String">No</Data></Cell>
    <Cell><Data ss:Type="Number">0</Data></Cell>
    <Cell><Data ss:Type="Number">45.142387390136719</Data></Cell>
    <Cell><Data ss:Type="Number">0</Data></Cell>
    <Cell><Data ss:Type="Number">29.410734176635742</Data></Cell>
    <Cell><Data ss:Type="Number">0</Data></Cell>
    <Cell><Data ss:Type="Number">0</Data></Cell>
    <Cell><Data ss:Type="Number">2</Data></Cell>
    <Cell><Data ss:Type="Number">0</Data></Cell>
    <Cell><Data ss:Type="Number">0</Data></Cell>
    <Cell><Data ss:Type="Number">56</Data></Cell>
    <Cell><Data ss:Type="Number">-18.54058837890625</Data></Cell>
    <Cell ss:Index="19"><Data ss:Type="Number">78.056640625</Data></Cell>
    <Cell><Data ss:Type="Number">68.635444641113281</Data></Cell>
    <Cell><Data ss:Type="Number">1.5657464265823364</Data></Cell>
    <Cell><Data ss:Type="Number">13.599048614501953</Data></Cell>
    <Cell><Data ss:Type="Number">32.951732635498047</Data></Cell>
    <Cell><Data ss:Type="Number">2.0199501514434814</Data></Cell>
    <Cell><Data ss:Type="Number">61.312324523925781</Data></Cell>
    <Cell><Data ss:Type="Number">0</Data></Cell>
    <Cell><Data ss:Type="Number">12.800000190734863</Data></Cell>
    <Cell><Data ss:Type="Number">6200</Data></Cell>
    <Cell><Data ss:Type="Number">134</Data></Cell>
    <Cell><Data ss:Type="Number">1.0700000524520874</Data></Cell>
    <Cell><Data ss:Type="Number">0.62000000476837158</Data></Cell>
    <Cell><Data ss:Type="Number">86</Data></Cell>
    <Cell><Data ss:Type="Number">123</Data></Cell>
    <Cell><Data ss:Type="Number">0</Data></Cell>
    <Cell><Data ss:Type="Number">0</Data></Cell>
    <Cell><Data ss:Type="Number">0</Data></Cell>
    <Cell><Data ss:Type="Number">1</Data></Cell>
    <Cell><Data ss:Type="Number">0.69999998807907104</Data></Cell>
    <Cell><Data ss:Type="Number">1.059999942779541</Data></Cell>
    <Cell><Data ss:Type="Number">2.3802263736724854</Data></Cell>
    <Cell><Data ss:Type="Number">0</Data></Cell>
   </Row>
   <Row>
    <Cell><Data ss:Type="String">MBO</Data></Cell>
    <Cell><Data ss:Type="Number">239</Data></Cell>
    <Cell><Data ss:Type="String">Feminino</Data></Cell>
    <Cell><Data ss:Type="String">No</Data></Cell>
    <Cell><Data ss:Type="String">No</Data></Cell>
    <Cell><Data ss:Type="String">No</Data></Cell>
    <Cell><Data ss:Type="Number">0</Data></Cell>
    <Cell><Data ss:Type="Number">25.815990447998047</Data></Cell>
    <Cell><Data ss:Type="Number">0</Data></Cell>
    <Cell><Data ss:Type="Number">24.677021026611328</Data></Cell>
    <Cell><Data ss:Type="Number">0</Data></Cell>
    <Cell><Data ss:Type="Number">0</Data></Cell>
    <Cell><Data ss:Type="Number">3</Data></Cell>
    <Cell><Data ss:Type="Number">0</Data></Cell>
    <Cell><Data ss:Type="Number">0</Data></Cell>
    <Cell><Data ss:Type="Number">69</Data></Cell>
    <Cell><Data ss:Type="Number">-20.59666633605957</Data></Cell>
    <Cell><Data ss:Type="Number">-20.466667175292969</Data></Cell>
    <Cell><Data ss:Type="Number">71.86163330078125</Data></Cell>
    <Cell><Data ss:Type="Number">104.74266052246094</Data></Cell>
    <Cell><Data ss:Type="Number">1.8165150880813599</Data></Cell>
    <Cell><Data ss:Type="Number">16.680814743041992</Data></Cell>
    <Cell><Data ss:Type="Number">18.364030838012695</Data></Cell>
    <Cell><Data ss:Type="Number">2.0120217800140381</Data></Cell>
    <Cell><Data ss:Type="Number">57.366489410400391</Data></Cell>
    <Cell ss:Index="27"><Data ss:Type="Number">13</Data></Cell>
    <Cell><Data ss:Type="Number">4730</Data></Cell>
    <Cell><Data ss:Type="Number">219</Data></Cell>
    <Cell><Data ss:Type="Number">1.0700000524520874</Data></Cell>
    <Cell><Data ss:Type="Number">0.62999999523162842</Data></Cell>
    <Cell><Data ss:Type="Number">91</Data></Cell>
    <Cell><Data ss:Type="Number">110</Data></Cell>
    <Cell><Data ss:Type="Number">0</Data></Cell>
    <Cell><Data ss:Type="Number">1</Data></Cell>
    <Cell><Data ss:Type="Number">1</Data></Cell>
    <Cell><Data ss:Type="Number">0</Data></Cell>
    <Cell><Data ss:Type="Number">0.60000002384185791</Data></Cell>
    <Cell><Data ss:Type="Number">1.0499999523162842</Data></Cell>
    <Cell ss:Index="41"><Data ss:Type="Number">917.43121337890625</Data></Cell>
   </Row>
   <Row>
    <Cell><Data ss:Type="String">RAS</Data></Cell>
    <Cell><Data ss:Type="Number">262</Data></Cell>
    <Cell><Data ss:Type="String">Masculino</Data></Cell>
    <Cell><Data ss:Type="String">No</Data></Cell>
    <Cell><Data ss:Type="String">No</Data></Cell>
    <Cell><Data ss:Type="String">No</Data></Cell>
    <Cell><Data ss:Type="Number">0</Data></Cell>
    <Cell><Data ss:Type="Number">37.834064483642578</Data></Cell>
    <Cell><Data ss:Type="Number">0</Data></Cell>
    <Cell><Data ss:Type="Number">25.880571365356445</Data></Cell>
    <Cell><Data ss:Type="Number">0</Data></Cell>
    <Cell><Data ss:Type="Number">0</Data></Cell>
    <Cell><Data ss:Type="Number">3</Data></Cell>
    <Cell><Data ss:Type="Number">0</Data></Cell>
    <Cell><Data ss:Type="Number">0</Data></Cell>
    <Cell><Data ss:Type="Number">42</Data></Cell>
    <Cell><Data ss:Type="Number">-21.288749694824219</Data></Cell>
    <Cell><Data ss:Type="Number">-19.433332443237305</Data></Cell>
    <Cell><Data ss:Type="Number">79.247047424316406</Data></Cell>
    <Cell><Data ss:Type="Number">94.538818359375</Data></Cell>
    <Cell><Data ss:Type="Number">2.1458034515380859</Data></Cell>
    <Cell><Data ss:Type="Number">15.016844749450684</Data></Cell>
    <Cell><Data ss:Type="Number">15.607070922851562</Data></Cell>
    <Cell><Data ss:Type="Number">2.5961024761199951</Data></Cell>
    <Cell><Data ss:Type="Number">57.361831665039062</Data></Cell>
    <Cell ss:Index="27"><Data ss:Type="Number">14.600000381469727</Data></Cell>
    <Cell><Data ss:Type="Number">6640</Data></Cell>
    <Cell><Data ss:Type="Number">238</Data></Cell>
    <Cell><Data ss:Type="Number">0.56000000238418579</Data></Cell>
    <Cell><Data ss:Type="Number">0.40000000596046448</Data></Cell>
    <Cell><Data ss:Type="Number">83</Data></Cell>
    <Cell><Data ss:Type="Number">119</Data></Cell>
    <Cell><Data ss:Type="Number">0</Data></Cell>
    <Cell><Data ss:Type="Number">1</Data></Cell>
    <Cell><Data ss:Type="Number">1</Data></Cell>
    <Cell><Data ss:Type="Number">0</Data></Cell>
    <Cell><Data ss:Type="Number">0.89999997615814209</Data></Cell>
    <Cell><Data ss:Type="Number">0.98000001907348633</Data></Cell>
    <Cell><Data ss:Type="Number">2.2609016895294189</Data></Cell>
    <Cell><Data ss:Type="Number">917.43121337890625</Data></Cell>
   </Row>
   <Row>
    <Cell><Data ss:Type="String">EPS</Data></Cell>
    <Cell><Data ss:Type="Number">67</Data></Cell>
    <Cell><Data ss:Type="String">Masculino</Data></Cell>
    <Cell><Data ss:Type="String">No</Data></Cell>
    <Cell><Data ss:Type="String">No</Data></Cell>
    <Cell><Data ss:Type="String">Yes</Data></Cell>
    <Cell><Data ss:Type="Number">3</Data></Cell>
    <Cell><Data ss:Type="Number">32.015335083007812</Data></Cell>
    <Cell><Data ss:Type="Number">0</Data></Cell>
    <Cell><Data ss:Type="Number">30.573509216308594</Data></Cell>
    <Cell><Data ss:Type="Number">0</Data></Cell>
    <Cell><Data ss:Type="Number">0</Data></Cell>
    <Cell><Data ss:Type="Number">2</Data></Cell>
    <Cell><Data ss:Type="Number">0</Data></Cell>
    <Cell><Data ss:Type="Number">1</Data></Cell>
    <Cell><Data ss:Type="Number">88</Data></Cell>
    <Cell><Data ss:Type="Number">-20.618888854980469</Data></Cell>
    <Cell><Data ss:Type="Number">-22.083333969116211</Data></Cell>
    <Cell><Data ss:Type="Number">77.462181091308594</Data></Cell>
    <Cell><Data ss:Type="Number">102.73288726806641</Data></Cell>
    <Cell><Data ss:Type="Number">1.5260831117630005</Data></Cell>
    <Cell><Data ss:Type="Number">15.903343200683594</Data></Cell>
    <Cell><Data ss:Type="Number">15.73725700378418</Data></Cell>
    <Cell><Data ss:Type="Number">2.8391039371490479</Data></Cell>
    <Cell><Data ss:Type="Number">55.766750335693359</Data></Cell>
    <Cell><Data ss:Type="Number">0</Data></Cell>
    <Cell><Data ss:Type="Number">15.800000190734863</Data></Cell>
    <Cell><Data ss:Type="Number">7660</Data></Cell>
    <Cell><Data ss:Type="Number">128</Data></Cell>
    <Cell><Data ss:Type="Number">0.9100000262260437</Data></Cell>
    <Cell><Data ss:Type="Number">0.20999999344348907</Data></Cell>
    <Cell><Data ss:Type="Number">131</Data></Cell>
    <Cell><Data ss:Type="Number">151</Data></Cell>
    <Cell><Data ss:Type="Number">1</Data></Cell>
    <Cell><Data ss:Type="Number">1</Data></Cell>
    <Cell><Data ss:Type="Number">1</Data></Cell>
    <Cell><Data ss:Type="Number">0</Data></Cell>
    <Cell><Data ss:Type="Number">0.60000002384185791</Data></Cell>
    <Cell><Data ss:Type="Number">0.95999997854232788</Data></Cell>
    <Cell><Data ss:Type="Number">2.5137927532196045</Data></Cell>
    <Cell><Data ss:Type="Number">275.2293701171875</Data></Cell>
   </Row>
   <Row>
    <Cell><Data ss:Type="String">AAC</Data></Cell>
    <Cell><Data ss:Type="Number">221</Data></Cell>
    <Cell><Data ss:Type="String">Feminino</Data></Cell>
    <Cell><Data ss:Type="String">Yes</Data></Cell>
    <Cell><Data ss:Type="String">No</Data></Cell>
    <Cell><Data ss:Type="String">No</Data></Cell>
    <Cell><Data ss:Type="Number">0</Data></Cell>
    <Cell><Data ss:Type="Number">22.546550750732422</Data></Cell>
    <Cell><Data ss:Type="Number">0</Data></Cell>
    <Cell><Data ss:Type="Number">24.422897338867188</Data></Cell>
    <Cell><Data ss:Type="Number">0</Data></Cell>
    <Cell><Data ss:Type="Number">0</Data></Cell>
    <Cell><Data ss:Type="Number">3</Data></Cell>
    <Cell><Data ss:Type="Number">0</Data></Cell>
    <Cell><Data ss:Type="Number">0</Data></Cell>
    <Cell><Data ss:Type="Number">77</Data></Cell>
    <Cell><Data ss:Type="Number">-21.856363296508789</Data></Cell>
    <Cell ss:Index="19"><Data ss:Type="Number">42.509799957275391</Data></Cell>
    <Cell><Data ss:Type="Number">103.74951171875</Data></Cell>
    <Cell><Data ss:Type="Number">1.6369843482971191</Data></Cell>
    <Cell><Data ss:Type="Number">19.045585632324219</Data></Cell>
    <Cell><Data ss:Type="Number">14.288578987121582</Data></Cell>
    <Cell><Data ss:Type="Number">1.9857434034347534</Data></Cell>
    <Cell><Data ss:Type="Number">59.411575317382812</Data></Cell>
    <Cell><Data ss:Type="Number">0</Data></Cell>
    <Cell><Data ss:Type="Number">14.100000381469727</Data></Cell>
    <Cell><Data ss:Type="Number">6750</Data></Cell>
    <Cell><Data ss:Type="Number">234</Data></Cell>
    <Cell><Data ss:Type="Number">0.51999998092651367</Data></Cell>
    <Cell ss:Index="32"><Data ss:Type="Number">74</Data></Cell>
    <Cell><Data ss:Type="Number">132</Data></Cell>
    <Cell><Data ss:Type="Number">0</Data></Cell>
    <Cell><Data ss:Type="Number">0</Data></Cell>
    <Cell><Data ss:Type="Number">0</Data></Cell>
    <Cell><Data ss:Type="Number">0</Data></Cell>
    <Cell><Data ss:Type="Number">0.69999998807907104</Data></Cell>
    <Cell><Data ss:Type="Number">0.93999999761581421</Data></Cell>
    <Cell ss:Index="41"><Data ss:Type="Number">366.97247314453125</Data></Cell>
   </Row>
   <Row>
    <Cell><Data ss:Type="String">JNA</Data></Cell>
    <Cell><Data ss:Type="Number">21</Data></Cell>
    <Cell><Data ss:Type="String">Masculino</Data></Cell>
    <Cell><Data ss:Type="String">No</Data></Cell>
    <Cell><Data ss:Type="String">No</Data></Cell>
    <Cell><Data ss:Type="String">No</Data></Cell>
    <Cell><Data ss:Type="Number">1</Data></Cell>
    <Cell><Data ss:Type="Number">25.640745162963867</Data></Cell>
    <Cell><Data ss:Type="Number">1</Data></Cell>
    <Cell><Data ss:Type="Number">22.733564376831055</Data></Cell>
    <Cell><Data ss:Type="Number">0</Data></Cell>
    <Cell><Data ss:Type="Number">0</Data></Cell>
    <Cell><Data ss:Type="Number">2</Data></Cell>
    <Cell><Data ss:Type="Number">0</Data></Cell>
    <Cell><Data ss:Type="Number">1</Data></Cell>
    <Cell><Data ss:Type="Number">68</Data></Cell>
    <Cell><Data ss:Type="Number">-15.243529319763184</Data></Cell>
    <Cell><Data ss:Type="Number">-16.333333969116211</Data></Cell>
    <Cell><Data ss:Type="Number">64.887969970703125</Data></Cell>
    <Cell><Data ss:Type="Number">83.844284057617188</Data></Cell>
    <Cell><Data ss:Type="Number">1.5780344009399414</Data></Cell>
    <Cell><Data ss:Type="Number">12.193681716918945</Data></Cell>
    <Cell><Data ss:Type="Number">24.212833404541016</Data></Cell>
    <Cell><Data ss:Type="Number">2.0427699089050293</Data></Cell>
    <Cell><Data ss:Type="Number">38.306911468505859</Data></Cell>
    <Cell><Data ss:Type="Number">12</Data></Cell>
    <Cell><Data ss:Type="Number">15.800000190734863</Data></Cell>
    <Cell><Data ss:Type="Number">5630</Data></Cell>
    <Cell><Data ss:Type="Number">166</Data></Cell>
    <Cell><Data ss:Type="Number">0.99000000953674316</Data></Cell>
    <Cell><Data ss:Type="Number">0.52999997138977051</Data></Cell>
    <Cell><Data ss:Type="Number">86</Data></Cell>
    <Cell><Data ss:Type="Number">115</Data></Cell>
    <Cell><Data ss:Type="Number">0</Data></Cell>
    <Cell><Data ss:Type="Number">1</Data></Cell>
    <Cell><Data ss:Type="Number">0</Data></Cell>
    <Cell><Data ss:Type="Number">0</Data></Cell>
    <Cell><Data ss:Type="Number">0.69999998807907104</Data></Cell>
    <Cell><Data ss:Type="Number">1.0399999618530273</Data></Cell>
    <Cell><Data ss:Type="Number">1.6786662340164185</Data></Cell>
    <Cell><Data ss:Type="Number">366.97247314453125</Data></Cell>
   </Row>
   <Row>
    <Cell><Data ss:Type="String">DSL</Data></Cell>
    <Cell><Data ss:Type="Number">519</Data></Cell>
    <Cell><Data ss:Type="String">Feminino</Data></Cell>
    <Cell><Data ss:Type="String">Yes</Data></Cell>
    <Cell><Data ss:Type="String">No</Data></Cell>
    <Cell><Data ss:Type="String">No</Data></Cell>
    <Cell><Data ss:Type="Number">0</Data></Cell>
    <Cell><Data ss:Type="Number">54.093647003173828</Data></Cell>
    <Cell><Data ss:Type="Number">0</Data></Cell>
    <Cell><Data ss:Type="Number">29.823253631591797</Data></Cell>
    <Cell><Data ss:Type="Number">0</Data></Cell>
    <Cell><Data ss:Type="Number">0</Data></Cell>
    <Cell><Data ss:Type="Number">3</Data></Cell>
    <Cell><Data ss:Type="Number">0</Data></Cell>
    <Cell><Data ss:Type="Number">0</Data></Cell>
    <Cell><Data ss:Type="Number">66</Data></Cell>
    <Cell><Data ss:Type="Number">-17.164375305175781</Data></Cell>
    <Cell><Data ss:Type="Number">-19.266666412353516</Data></Cell>
    <Cell><Data ss:Type="Number">86.621864318847656</Data></Cell>
    <Cell><Data ss:Type="Number">64.147933959960938</Data></Cell>
    <Cell><Data ss:Type="Number">1.5293546915054321</Data></Cell>
    <Cell><Data ss:Type="Number">9.8704872131347656</Data></Cell>
    <Cell><Data ss:Type="Number">28.391551971435547</Data></Cell>
    <Cell><Data ss:Type="Number">2.1629328727722168</Data></Cell>
    <Cell><Data ss:Type="Number">55.264797210693359</Data></Cell>
    <Cell><Data ss:Type="Number">0</Data></Cell>
    <Cell><Data ss:Type="Number">14</Data></Cell>
    <Cell><Data ss:Type="Number">8690</Data></Cell>
    <Cell><Data ss:Type="Number">248</Data></Cell>
    <Cell><Data ss:Type="Number">0.81999999284744263</Data></Cell>
    <Cell><Data ss:Type="Number">0.68999999761581421</Data></Cell>
    <Cell><Data ss:Type="Number">87</Data></Cell>
    <Cell><Data ss:Type="Number">142</Data></Cell>
    <Cell><Data ss:Type="Number">1</Data></Cell>
    <Cell><Data ss:Type="Number">1</Data></Cell>
    <Cell><Data ss:Type="Number">1</Data></Cell>
    <Cell><Data ss:Type="Number">0</Data></Cell>
    <Cell><Data ss:Type="Number">0.80000001192092896</Data></Cell>
    <Cell><Data ss:Type="Number">0.93999999761581421</Data></Cell>
    <Cell ss:Index="41"><Data ss:Type="Number">550.458740234375</Data></Cell>
   </Row>
   <Row>
    <Cell><Data ss:Type="String">RSC</Data></Cell>
    <Cell><Data ss:Type="Number">222</Data></Cell>
    <Cell><Data ss:Type="String">Feminino</Data></Cell>
    <Cell><Data ss:Type="String">No</Data></Cell>
    <Cell><Data ss:Type="String">No</Data></Cell>
    <Cell><Data ss:Type="String">No</Data></Cell>
    <Cell><Data ss:Type="Number">2</Data></Cell>
    <Cell><Data ss:Type="Number">35.848850250244141</Data></Cell>
    <Cell><Data ss:Type="Number">0</Data></Cell>
    <Cell><Data ss:Type="Number">23.200000762939453</Data></Cell>
    <Cell><Data ss:Type="Number">0</Data></Cell>
    <Cell><Data ss:Type="Number">0</Data></Cell>
    <Cell><Data ss:Type="Number">3</Data></Cell>
    <Cell><Data ss:Type="Number">0</Data></Cell>
    <Cell><Data ss:Type="Number">0</Data></Cell>
    <Cell><Data ss:Type="Number">72</Data></Cell>
    <Cell><Data ss:Type="Number">-21.795000076293945</Data></Cell>
    <Cell><Data ss:Type="Number">-19.933332443237305</Data></Cell>
    <Cell><Data ss:Type="Number">44.611797332763672</Data></Cell>
    <Cell><Data ss:Type="Number">96.798416137695312</Data></Cell>
    <Cell><Data ss:Type="Number">1.2620002031326294</Data></Cell>
    <Cell><Data ss:Type="Number">14.171703338623047</Data></Cell>
    <Cell><Data ss:Type="Number">16.293426513671875</Data></Cell>
    <Cell><Data ss:Type="Number">1.7107943296432495</Data></Cell>
    <Cell><Data ss:Type="Number">60.872795104980469</Data></Cell>
    <Cell><Data ss:Type="Number">0</Data></Cell>
    <Cell><Data ss:Type="Number">13.199999809265137</Data></Cell>
    <Cell><Data ss:Type="Number">7120</Data></Cell>
    <Cell><Data ss:Type="Number">202</Data></Cell>
    <Cell><Data ss:Type="Number">0.94999998807907104</Data></Cell>
    <Cell><Data ss:Type="Number">0.33000001311302185</Data></Cell>
    <Cell><Data ss:Type="Number">94</Data></Cell>
    <Cell><Data ss:Type="Number">103</Data></Cell>
    <Cell><Data ss:Type="Number">0</Data></Cell>
    <Cell><Data ss:Type="Number">1</Data></Cell>
    <Cell><Data ss:Type="Number">1</Data></Cell>
    <Cell><Data ss:Type="Number">0</Data></Cell>
    <Cell><Data ss:Type="Number">1.1000000238418579</Data></Cell>
    <Cell><Data ss:Type="Number">1.0299999713897705</Data></Cell>
    <Cell ss:Index="41"><Data ss:Type="Number">1284.4036865234375</Data></Cell>
   </Row>
   <Row>
    <Cell><Data ss:Type="String">FFL</Data></Cell>
    <Cell><Data ss:Type="Number">120</Data></Cell>
    <Cell><Data ss:Type="String">Feminino</Data></Cell>
    <Cell><Data ss:Type="String">No</Data></Cell>
    <Cell><Data ss:Type="String">No</Data></Cell>
    <Cell><Data ss:Type="String">No</Data></Cell>
    <Cell><Data ss:Type="Number">0</Data></Cell>
    <Cell><Data ss:Type="Number">50.569549560546875</Data></Cell>
    <Cell><Data ss:Type="Number">1</Data></Cell>
    <Cell><Data ss:Type="Number">30.734542846679688</Data></Cell>
    <Cell><Data ss:Type="Number">1</Data></Cell>
    <Cell><Data ss:Type="Number">0</Data></Cell>
    <Cell><Data ss:Type="Number">1</Data></Cell>
    <Cell><Data ss:Type="Number">0</Data></Cell>
    <Cell><Data ss:Type="Number">0</Data></Cell>
    <Cell><Data ss:Type="Number">81</Data></Cell>
    <Cell><Data ss:Type="Number">-21.02235221862793</Data></Cell>
    <Cell><Data ss:Type="Number">-22.316667556762695</Data></Cell>
    <Cell><Data ss:Type="Number">75.940864562988281</Data></Cell>
    <Cell><Data ss:Type="Number">60.491287231445312</Data></Cell>
    <Cell><Data ss:Type="Number">1.1388263702392578</Data></Cell>
    <Cell><Data ss:Type="Number">12.712911605834961</Data></Cell>
    <Cell><Data ss:Type="Number">21.070590972900391</Data></Cell>
    <Cell><Data ss:Type="Number">2.362525463104248</Data></Cell>
    <Cell><Data ss:Type="Number">61.69903564453125</Data></Cell>
    <Cell><Data ss:Type="Number">12</Data></Cell>
    <Cell><Data ss:Type="Number">14.199999809265137</Data></Cell>
    <Cell><Data ss:Type="Number">8730</Data></Cell>
    <Cell><Data ss:Type="Number">276</Data></Cell>
    <Cell><Data ss:Type="Number">0.81000000238418579</Data></Cell>
    <Cell><Data ss:Type="Number">0.33000001311302185</Data></Cell>
    <Cell><Data ss:Type="Number">120</Data></Cell>
    <Cell><Data ss:Type="Number">115</Data></Cell>
    <Cell><Data ss:Type="Number">0</Data></Cell>
    <Cell><Data ss:Type="Number">1</Data></Cell>
    <Cell><Data ss:Type="Number">0</Data></Cell>
    <Cell><Data ss:Type="Number">1</Data></Cell>
    <Cell><Data ss:Type="Number">1.2000000476837158</Data></Cell>
    <Cell><Data ss:Type="Number">0.93999999761581421</Data></Cell>
    <Cell><Data ss:Type="Number">2.4878697395324707</Data></Cell>
    <Cell><Data ss:Type="Number">183.48623657226562</Data></Cell>
   </Row>
   <Row>
    <Cell><Data ss:Type="String">MSM</Data></Cell>
    <Cell><Data ss:Type="Number">325</Data></Cell>
    <Cell><Data ss:Type="String">Feminino</Data></Cell>
    <Cell><Data ss:Type="String">Yes</Data></Cell>
    <Cell><Data ss:Type="String">No</Data></Cell>
    <Cell><Data ss:Type="String">No</Data></Cell>
    <Cell><Data ss:Type="Number">1</Data></Cell>
    <Cell><Data ss:Type="Number">57.995620727539062</Data></Cell>
    <Cell><Data ss:Type="Number">0</Data></Cell>
    <Cell><Data ss:Type="Number">29.56010627746582</Data></Cell>
    <Cell><Data ss:Type="Number">1</Data></Cell>
    <Cell><Data ss:Type="Number">0</Data></Cell>
    <Cell><Data ss:Type="Number">1</Data></Cell>
    <Cell><Data ss:Type="Number">0</Data></Cell>
    <Cell><Data ss:Type="Number">0</Data></Cell>
    <Cell><Data ss:Type="Number">78</Data></Cell>
    <Cell><Data ss:Type="Number">-20.410667419433594</Data></Cell>
    <Cell><Data ss:Type="Number">-21.116666793823242</Data></Cell>
    <Cell><Data ss:Type="Number">58.785564422607422</Data></Cell>
    <Cell><Data ss:Type="Number">69.747993469238281</Data></Cell>
    <Cell><Data ss:Type="Number">1.069394588470459</Data></Cell>
    <Cell><Data ss:Type="Number">7.8845033645629883</Data></Cell>
    <Cell><Data ss:Type="Number">20.563077926635742</Data></Cell>
    <Cell><Data ss:Type="Number">2.1537678241729736</Data></Cell>
    <Cell><Data ss:Type="Number">58.489776611328125</Data></Cell>
    <Cell><Data ss:Type="Number">0</Data></Cell>
    <Cell><Data ss:Type="Number">13.699999809265137</Data></Cell>
    <Cell><Data ss:Type="Number">7250</Data></Cell>
    <Cell><Data ss:Type="Number">251</Data></Cell>
    <Cell><Data ss:Type="Number">0.82999998331069946</Data></Cell>
    <Cell><Data ss:Type="Number">0.28999999165534973</Data></Cell>
    <Cell><Data ss:Type="Number">156</Data></Cell>
    <Cell><Data ss:Type="Number">169</Data></Cell>
    <Cell><Data ss:Type="Number">1</Data></Cell>
    <Cell><Data ss:Type="Number">0</Data></Cell>
    <Cell><Data ss:Type="Number">1</Data></Cell>
    <Cell><Data ss:Type="Number">0</Data></Cell>
    <Cell><Data ss:Type="Number">1.2999999523162842</Data></Cell>
    <Cell><Data ss:Type="Number">1.0800000429153442</Data></Cell>
    <Cell><Data ss:Type="Number">2.2996783256530762</Data></Cell>
    <Cell><Data ss:Type="Number">183.48623657226562</Data></Cell>
   </Row>
   <Row>
    <Cell><Data ss:Type="String">LRS</Data></Cell>
    <Cell><Data ss:Type="Number">510</Data></Cell>
    <Cell><Data ss:Type="String">Feminino</Data></Cell>
    <Cell><Data ss:Type="String">Yes</Data></Cell>
    <Cell><Data ss:Type="String">No</Data></Cell>
    <Cell><Data ss:Type="String">No</Data></Cell>
    <Cell><Data ss:Type="Number">0</Data></Cell>
    <Cell><Data ss:Type="Number">44.301753997802734</Data></Cell>
    <Cell><Data ss:Type="Number">0</Data></Cell>
    <Cell><Data ss:Type="Number">27.62971305847168</Data></Cell>
    <Cell><Data ss:Type="Number">0</Data></Cell>
    <Cell><Data ss:Type="Number">0</Data></Cell>
    <Cell><Data ss:Type="Number">1</Data></Cell>
    <Cell><Data ss:Type="Number">0</Data></Cell>
    <Cell><Data ss:Type="Number">0</Data></Cell>
    <Cell><Data ss:Type="Number">70</Data></Cell>
    <Cell><Data ss:Type="Number">-21.244443893432617</Data></Cell>
    <Cell><Data ss:Type="Number">-32.200000762939453</Data></Cell>
    <Cell><Data ss:Type="Number">62.057880401611328</Data></Cell>
    <Cell><Data ss:Type="Number">102.52973937988281</Data></Cell>
    <Cell><Data ss:Type="Number">1.2640841007232666</Data></Cell>
    <Cell><Data ss:Type="Number">9.8430995941162109</Data></Cell>
    <Cell><Data ss:Type="Number">22.397790908813477</Data></Cell>
    <Cell><Data ss:Type="Number">1.7474541664123535</Data></Cell>
    <Cell><Data ss:Type="Number">59.458408355712891</Data></Cell>
    <Cell><Data ss:Type="Number">0</Data></Cell>
    <Cell><Data ss:Type="Number">14.600000381469727</Data></Cell>
    <Cell><Data ss:Type="Number">7870</Data></Cell>
    <Cell><Data ss:Type="Number">353</Data></Cell>
    <Cell><Data ss:Type="Number">0.8399999737739563</Data></Cell>
    <Cell><Data ss:Type="Number">0.33000001311302185</Data></Cell>
    <Cell><Data ss:Type="Number">92</Data></Cell>
    <Cell><Data ss:Type="Number">116</Data></Cell>
    <Cell><Data ss:Type="Number">0</Data></Cell>
    <Cell><Data ss:Type="Number">0</Data></Cell>
    <Cell><Data ss:Type="Number">0</Data></Cell>
    <Cell><Data ss:Type="Number">1</Data></Cell>
    <Cell><Data ss:Type="Number">0.80000001192092896</Data></Cell>
    <Cell><Data ss:Type="Number">0.87999999523162842</Data></Cell>
    <Cell><Data ss:Type="Number">2.2146472930908203</Data></Cell>
    <Cell><Data ss:Type="Number">183.48623657226562</Data></Cell>
   </Row>
   <Row>
    <Cell><Data ss:Type="String">FMR</Data></Cell>
    <Cell><Data ss:Type="Number">254</Data></Cell>
    <Cell><Data ss:Type="String">Masculino</Data></Cell>
    <Cell><Data ss:Type="String">No</Data></Cell>
    <Cell><Data ss:Type="String">No</Data></Cell>
    <Cell><Data ss:Type="String">No</Data></Cell>
    <Cell><Data ss:Type="Number">1</Data></Cell>
    <Cell><Data ss:Type="Number">35.709201812744141</Data></Cell>
    <Cell><Data ss:Type="Number">0</Data></Cell>
    <Cell><Data ss:Type="Number">29.23567008972168</Data></Cell>
    <Cell><Data ss:Type="Number">0</Data></Cell>
    <Cell><Data ss:Type="Number">0</Data></Cell>
    <Cell><Data ss:Type="Number">2</Data></Cell>
    <Cell><Data ss:Type="Number">0</Data></Cell>
    <Cell><Data ss:Type="Number">0</Data></Cell>
    <Cell><Data ss:Type="Number">80</Data></Cell>
    <Cell><Data ss:Type="Number">-18.364999771118164</Data></Cell>
    <Cell><Data ss:Type="Number">-18.299999237060547</Data></Cell>
    <Cell><Data ss:Type="Number">68.915489196777344</Data></Cell>
    <Cell><Data ss:Type="Number">80.795280456542969</Data></Cell>
    <Cell><Data ss:Type="Number">1.1783164739608765</Data></Cell>
    <Cell><Data ss:Type="Number">11.242053985595703</Data></Cell>
    <Cell><Data ss:Type="Number">14.304120063781738</Data></Cell>
    <Cell><Data ss:Type="Number">2.2158858776092529</Data></Cell>
    <Cell><Data ss:Type="Number">59.670139312744141</Data></Cell>
    <Cell><Data ss:Type="Number">0</Data></Cell>
    <Cell><Data ss:Type="Number">15.800000190734863</Data></Cell>
    <Cell><Data ss:Type="Number">8830</Data></Cell>
    <Cell><Data ss:Type="Number">327</Data></Cell>
    <Cell><Data ss:Type="Number">1.2400000095367432</Data></Cell>
    <Cell><Data ss:Type="Number">0.46000000834465027</Data></Cell>
    <Cell><Data ss:Type="Number">163</Data></Cell>
    <Cell><Data ss:Type="Number">118</Data></Cell>
    <Cell><Data ss:Type="Number">0</Data></Cell>
    <Cell><Data ss:Type="Number">1</Data></Cell>
    <Cell><Data ss:Type="Number">0</Data></Cell>
    <Cell><Data ss:Type="Number">0</Data></Cell>
    <Cell><Data ss:Type="Number">1.2000000476837158</Data></Cell>
    <Cell><Data ss:Type="Number">0.87000000476837158</Data></Cell>
    <Cell><Data ss:Type="Number">2.2555332183837891</Data></Cell>
    <Cell><Data ss:Type="Number">917.43121337890625</Data></Cell>
   </Row>
   <Row>
    <Cell><Data ss:Type="String">MSS</Data></Cell>
    <Cell><Data ss:Type="Number">564</Data></Cell>
    <Cell><Data ss:Type="String">Feminino</Data></Cell>
    <Cell><Data ss:Type="String">No</Data></Cell>
    <Cell><Data ss:Type="String">No</Data></Cell>
    <Cell><Data ss:Type="String">No</Data></Cell>
    <Cell><Data ss:Type="Number">1</Data></Cell>
    <Cell><Data ss:Type="Number">37.924423217773438</Data></Cell>
    <Cell><Data ss:Type="Number">0</Data></Cell>
    <Cell><Data ss:Type="Number">28.400897979736328</Data></Cell>
    <Cell><Data ss:Type="Number">0</Data></Cell>
    <Cell><Data ss:Type="Number">0</Data></Cell>
    <Cell><Data ss:Type="Number">1</Data></Cell>
    <Cell><Data ss:Type="Number">0</Data></Cell>
    <Cell><Data ss:Type="Number">0</Data></Cell>
    <Cell><Data ss:Type="Number">80</Data></Cell>
    <Cell><Data ss:Type="Number">-22.122941970825195</Data></Cell>
    <Cell><Data ss:Type="Number">-21.533332824707031</Data></Cell>
    <Cell><Data ss:Type="Number">55.133171081542969</Data></Cell>
    <Cell><Data ss:Type="Number">99.351860046386719</Data></Cell>
    <Cell><Data ss:Type="Number">1.4427160024642944</Data></Cell>
    <Cell><Data ss:Type="Number">17.212987899780273</Data></Cell>
    <Cell><Data ss:Type="Number">20.421480178833008</Data></Cell>
    <Cell><Data ss:Type="Number">2.5661914348602295</Data></Cell>
    <Cell><Data ss:Type="Number">58.539352416992188</Data></Cell>
    <Cell><Data ss:Type="Number">0</Data></Cell>
    <Cell><Data ss:Type="Number">13.199999809265137</Data></Cell>
    <Cell><Data ss:Type="Number">9560</Data></Cell>
    <Cell><Data ss:Type="Number">257</Data></Cell>
    <Cell><Data ss:Type="Number">1.2000000476837158</Data></Cell>
    <Cell><Data ss:Type="Number">0.36000001430511475</Data></Cell>
    <Cell ss:Index="33"><Data ss:Type="Number">120</Data></Cell>
    <Cell><Data ss:Type="Number">0</Data></Cell>
    <Cell><Data ss:Type="Number">1</Data></Cell>
    <Cell><Data ss:Type="Number">1</Data></Cell>
    <Cell><Data ss:Type="Number">1</Data></Cell>
    <Cell><Data ss:Type="Number">1.2000000476837158</Data></Cell>
    <Cell><Data ss:Type="Number">0.94999998807907104</Data></Cell>
    <Cell><Data ss:Type="Number">2.2682998180389404</Data></Cell>
    <Cell><Data ss:Type="Number">220.18348693847656</Data></Cell>
   </Row>
   <Row>
    <Cell><Data ss:Type="String">LSS</Data></Cell>
    <Cell><Data ss:Type="Number">199</Data></Cell>
    <Cell><Data ss:Type="String">Masculino</Data></Cell>
    <Cell><Data ss:Type="String">No</Data></Cell>
    <Cell><Data ss:Type="String">No</Data></Cell>
    <Cell><Data ss:Type="String">No</Data></Cell>
    <Cell><Data ss:Type="Number">1</Data></Cell>
    <Cell><Data ss:Type="Number">24.581050872802734</Data></Cell>
    <Cell><Data ss:Type="Number">1</Data></Cell>
    <Cell><Data ss:Type="Number">24.535123825073242</Data></Cell>
    <Cell><Data ss:Type="Number">1</Data></Cell>
    <Cell><Data ss:Type="Number">0</Data></Cell>
    <Cell><Data ss:Type="Number">3</Data></Cell>
    <Cell><Data ss:Type="Number">0</Data></Cell>
    <Cell><Data ss:Type="Number">1</Data></Cell>
    <Cell><Data ss:Type="Number">61</Data></Cell>
    <Cell><Data ss:Type="Number">-19.284116744995117</Data></Cell>
    <Cell><Data ss:Type="Number">-19.533332824707031</Data></Cell>
    <Cell><Data ss:Type="Number">54.828140258789062</Data></Cell>
    <Cell><Data ss:Type="Number">92.221870422363281</Data></Cell>
    <Cell><Data ss:Type="Number">2.1393325328826904</Data></Cell>
    <Cell><Data ss:Type="Number">14.378705978393555</Data></Cell>
    <Cell><Data ss:Type="Number">15.21164608001709</Data></Cell>
    <Cell><Data ss:Type="Number">1.6802444458007812</Data></Cell>
    <Cell><Data ss:Type="Number">55.900688171386719</Data></Cell>
    <Cell><Data ss:Type="Number">0</Data></Cell>
    <Cell><Data ss:Type="Number">14.699999809265137</Data></Cell>
    <Cell><Data ss:Type="Number">6900</Data></Cell>
    <Cell><Data ss:Type="Number">198</Data></Cell>
    <Cell><Data ss:Type="Number">1</Data></Cell>
    <Cell><Data ss:Type="Number">0.37999999523162842</Data></Cell>
    <Cell><Data ss:Type="Number">97</Data></Cell>
    <Cell><Data ss:Type="Number">134</Data></Cell>
    <Cell><Data ss:Type="Number">0</Data></Cell>
    <Cell><Data ss:Type="Number">1</Data></Cell>
    <Cell><Data ss:Type="Number">0</Data></Cell>
    <Cell><Data ss:Type="Number">1</Data></Cell>
    <Cell><Data ss:Type="Number">1.1000000238418579</Data></Cell>
    <Cell><Data ss:Type="Number">0.94999998807907104</Data></Cell>
    <Cell><Data ss:Type="Number">2.2004842758178711</Data></Cell>
    <Cell><Data ss:Type="Number">183.48623657226562</Data></Cell>
   </Row>
   <Row>
    <Cell><Data ss:Type="String">LS</Data></Cell>
    <Cell><Data ss:Type="Number">331</Data></Cell>
    <Cell><Data ss:Type="String">Masculino</Data></Cell>
    <Cell><Data ss:Type="String">No</Data></Cell>
    <Cell><Data ss:Type="String">No</Data></Cell>
    <Cell><Data ss:Type="String">Yes</Data></Cell>
    <Cell><Data ss:Type="Number">3</Data></Cell>
    <Cell><Data ss:Type="Number">44.989048004150391</Data></Cell>
    <Cell><Data ss:Type="Number">0</Data></Cell>
    <Cell><Data ss:Type="Number">36.033164978027344</Data></Cell>
    <Cell><Data ss:Type="Number">0</Data></Cell>
    <Cell><Data ss:Type="Number">0</Data></Cell>
    <Cell><Data ss:Type="Number">2</Data></Cell>
    <Cell><Data ss:Type="Number">0</Data></Cell>
    <Cell><Data ss:Type="Number">0</Data></Cell>
    <Cell><Data ss:Type="Number">72</Data></Cell>
    <Cell><Data ss:Type="Number">-17.99615478515625</Data></Cell>
    <Cell><Data ss:Type="Number">-17.033332824707031</Data></Cell>
    <Cell><Data ss:Type="Number">110.23966979980469</Data></Cell>
    <Cell><Data ss:Type="Number">89.582603454589844</Data></Cell>
    <Cell><Data ss:Type="Number">0.9568256139755249</Data></Cell>
    <Cell><Data ss:Type="Number">11.588799476623535</Data></Cell>
    <Cell><Data ss:Type="Number">20.70625114440918</Data></Cell>
    <Cell><Data ss:Type="Number">1.8961303234100342</Data></Cell>
    <Cell><Data ss:Type="Number">48.027233123779297</Data></Cell>
    <Cell><Data ss:Type="Number">0</Data></Cell>
    <Cell><Data ss:Type="Number">14.199999809265137</Data></Cell>
    <Cell><Data ss:Type="Number">5670</Data></Cell>
    <Cell><Data ss:Type="Number">170</Data></Cell>
    <Cell><Data ss:Type="Number">1.4700000286102295</Data></Cell>
    <Cell><Data ss:Type="Number">0.37999999523162842</Data></Cell>
    <Cell><Data ss:Type="Number">117</Data></Cell>
    <Cell><Data ss:Type="Number">134</Data></Cell>
    <Cell><Data ss:Type="Number">0</Data></Cell>
    <Cell><Data ss:Type="Number">1</Data></Cell>
    <Cell><Data ss:Type="Number">1</Data></Cell>
    <Cell><Data ss:Type="Number">0</Data></Cell>
    <Cell><Data ss:Type="Number">0.80000001192092896</Data></Cell>
    <Cell><Data ss:Type="Number">1</Data></Cell>
    <Cell ss:Index="41"><Data ss:Type="Number">550.458740234375</Data></Cell>
   </Row>
   <Row>
    <Cell><Data ss:Type="String">MMS</Data></Cell>
    <Cell><Data ss:Type="Number">405</Data></Cell>
    <Cell><Data ss:Type="String">Feminino</Data></Cell>
    <Cell><Data ss:Type="String">No</Data></Cell>
    <Cell><Data ss:Type="String">No</Data></Cell>
    <Cell><Data ss:Type="String">No</Data></Cell>
    <Cell><Data ss:Type="Number">1</Data></Cell>
    <Cell><Data ss:Type="Number">39.783679962158203</Data></Cell>
    <Cell><Data ss:Type="Number">0</Data></Cell>
    <Cell><Data ss:Type="Number">23.23887825012207</Data></Cell>
    <Cell><Data ss:Type="Number">0</Data></Cell>
    <Cell><Data ss:Type="Number">0</Data></Cell>
    <Cell><Data ss:Type="Number">2</Data></Cell>
    <Cell><Data ss:Type="Number">0</Data></Cell>
    <Cell><Data ss:Type="Number">0</Data></Cell>
    <Cell><Data ss:Type="Number">72</Data></Cell>
    <Cell><Data ss:Type="Number">-22.544116973876953</Data></Cell>
    <Cell ss:Index="19"><Data ss:Type="Number">74.744873046875</Data></Cell>
    <Cell><Data ss:Type="Number">92.046745300292969</Data></Cell>
    <Cell><Data ss:Type="Number">1.2517577409744263</Data></Cell>
    <Cell><Data ss:Type="Number">12.069626808166504</Data></Cell>
    <Cell><Data ss:Type="Number">18.768795013427734</Data></Cell>
    <Cell><Data ss:Type="Number">2.3748257160186768</Data></Cell>
    <Cell><Data ss:Type="Number">55.093963623046875</Data></Cell>
    <Cell><Data ss:Type="Number">0</Data></Cell>
    <Cell><Data ss:Type="Number">12.899999618530273</Data></Cell>
    <Cell><Data ss:Type="Number">6400</Data></Cell>
    <Cell><Data ss:Type="Number">290</Data></Cell>
    <Cell><Data ss:Type="Number">0.88999998569488525</Data></Cell>
    <Cell><Data ss:Type="Number">0.54000002145767212</Data></Cell>
    <Cell><Data ss:Type="Number">141</Data></Cell>
    <Cell><Data ss:Type="Number">142</Data></Cell>
    <Cell><Data ss:Type="Number">1</Data></Cell>
    <Cell><Data ss:Type="Number">1</Data></Cell>
    <Cell><Data ss:Type="Number">1</Data></Cell>
    <Cell><Data ss:Type="Number">0</Data></Cell>
    <Cell><Data ss:Type="Number">0.80000001192092896</Data></Cell>
    <Cell><Data ss:Type="Number">1.0299999713897705</Data></Cell>
    <Cell><Data ss:Type="Number">2.4474706649780273</Data></Cell>
    <Cell><Data ss:Type="Number">477.064208984375</Data></Cell>
   </Row>
   <Row>
    <Cell><Data ss:Type="String">SRC</Data></Cell>
    <Cell><Data ss:Type="Number">146</Data></Cell>
    <Cell><Data ss:Type="String">Feminino</Data></Cell>
    <Cell><Data ss:Type="String">No</Data></Cell>
    <Cell><Data ss:Type="String">No</Data></Cell>
    <Cell><Data ss:Type="String">No</Data></Cell>
    <Cell><Data ss:Type="Number">1</Data></Cell>
    <Cell><Data ss:Type="Number">34.323657989501953</Data></Cell>
    <Cell><Data ss:Type="Number">0</Data></Cell>
    <Cell><Data ss:Type="Number">25.669012069702148</Data></Cell>
    <Cell><Data ss:Type="Number">0</Data></Cell>
    <Cell><Data ss:Type="Number">0</Data></Cell>
    <Cell><Data ss:Type="Number">2</Data></Cell>
    <Cell><Data ss:Type="Number">0</Data></Cell>
    <Cell><Data ss:Type="Number">0</Data></Cell>
    <Cell><Data ss:Type="Number">70</Data></Cell>
    <Cell><Data ss:Type="Number">-17.836666107177734</Data></Cell>
    <Cell><Data ss:Type="Number">-21.833333969116211</Data></Cell>
    <Cell><Data ss:Type="Number">65.417152404785156</Data></Cell>
    <Cell><Data ss:Type="Number">67.340476989746094</Data></Cell>
    <Cell><Data ss:Type="Number">1.1559798717498779</Data></Cell>
    <Cell><Data ss:Type="Number">13.149506568908691</Data></Cell>
    <Cell><Data ss:Type="Number">15.166179656982422</Data></Cell>
    <Cell><Data ss:Type="Number">1.5804480314254761</Data></Cell>
    <Cell><Data ss:Type="Number">53.168918609619141</Data></Cell>
    <Cell><Data ss:Type="Number">0</Data></Cell>
    <Cell><Data ss:Type="Number">13.399999618530273</Data></Cell>
    <Cell><Data ss:Type="Number">8990</Data></Cell>
    <Cell><Data ss:Type="Number">266</Data></Cell>
    <Cell><Data ss:Type="Number">0.49000000953674316</Data></Cell>
    <Cell><Data ss:Type="Number">0.55000001192092896</Data></Cell>
    <Cell><Data ss:Type="Number">129</Data></Cell>
    <Cell><Data ss:Type="Number">123</Data></Cell>
    <Cell><Data ss:Type="Number">0</Data></Cell>
    <Cell><Data ss:Type="Number">1</Data></Cell>
    <Cell><Data ss:Type="Number">0</Data></Cell>
    <Cell><Data ss:Type="Number">0</Data></Cell>
    <Cell><Data ss:Type="Number">0.69999998807907104</Data></Cell>
    <Cell><Data ss:Type="Number">0.94999998807907104</Data></Cell>
    <Cell ss:Index="41"><Data ss:Type="Number">146.78898620605469</Data></Cell>
   </Row>
   <Row>
    <Cell><Data ss:Type="String">EPC</Data></Cell>
    <Cell><Data ss:Type="Number">586</Data></Cell>
    <Cell><Data ss:Type="String">Feminino</Data></Cell>
    <Cell><Data ss:Type="String">Yes</Data></Cell>
    <Cell><Data ss:Type="String">No</Data></Cell>
    <Cell><Data ss:Type="String">No</Data></Cell>
    <Cell><Data ss:Type="Number">4</Data></Cell>
    <Cell><Data ss:Type="Number">25.602409362792969</Data></Cell>
    <Cell><Data ss:Type="Number">0</Data></Cell>
    <Cell><Data ss:Type="Number">20.846683502197266</Data></Cell>
    <Cell><Data ss:Type="Number">0</Data></Cell>
    <Cell><Data ss:Type="Number">0</Data></Cell>
    <Cell><Data ss:Type="Number">3</Data></Cell>
    <Cell><Data ss:Type="Number">0</Data></Cell>
    <Cell><Data ss:Type="Number">0</Data></Cell>
    <Cell><Data ss:Type="Number">74</Data></Cell>
    <Cell><Data ss:Type="Number">-19.98411750793457</Data></Cell>
    <Cell><Data ss:Type="Number">-18.166666030883789</Data></Cell>
    <Cell><Data ss:Type="Number">60.098060607910156</Data></Cell>
    <Cell><Data ss:Type="Number">90.833389282226562</Data></Cell>
    <Cell><Data ss:Type="Number">1.6283557415008545</Data></Cell>
    <Cell><Data ss:Type="Number">17.218376159667969</Data></Cell>
    <Cell><Data ss:Type="Number">13.971089363098145</Data></Cell>
    <Cell><Data ss:Type="Number">1.9144604206085205</Data></Cell>
    <Cell><Data ss:Type="Number">56.706550598144531</Data></Cell>
    <Cell><Data ss:Type="Number">0</Data></Cell>
    <Cell><Data ss:Type="Number">13.300000190734863</Data></Cell>
    <Cell><Data ss:Type="Number">4940</Data></Cell>
    <Cell><Data ss:Type="Number">256</Data></Cell>
    <Cell><Data ss:Type="Number">0.51999998092651367</Data></Cell>
    <Cell><Data ss:Type="Number">0.34000000357627869</Data></Cell>
    <Cell><Data ss:Type="Number">93</Data></Cell>
    <Cell><Data ss:Type="Number">114</Data></Cell>
    <Cell><Data ss:Type="Number">0</Data></Cell>
    <Cell><Data ss:Type="Number">1</Data></Cell>
    <Cell><Data ss:Type="Number">1</Data></Cell>
    <Cell><Data ss:Type="Number">0</Data></Cell>
    <Cell><Data ss:Type="Number">0.60000002384185791</Data></Cell>
    <Cell><Data ss:Type="Number">0.89999997615814209</Data></Cell>
    <Cell ss:Index="41"><Data ss:Type="Number">550.458740234375</Data></Cell>
   </Row>
   <Row>
    <Cell><Data ss:Type="String">JVA</Data></Cell>
    <Cell><Data ss:Type="Number">533</Data></Cell>
    <Cell><Data ss:Type="String">Feminino</Data></Cell>
    <Cell><Data ss:Type="String">No</Data></Cell>
    <Cell><Data ss:Type="String">No</Data></Cell>
    <Cell><Data ss:Type="String">No</Data></Cell>
    <Cell><Data ss:Type="Number">0</Data></Cell>
    <Cell><Data ss:Type="Number">47.050930023193359</Data></Cell>
    <Cell><Data ss:Type="Number">1</Data></Cell>
    <Cell><Data ss:Type="Number">28.666666030883789</Data></Cell>
    <Cell><Data ss:Type="Number">0</Data></Cell>
    <Cell><Data ss:Type="Number">1</Data></Cell>
    <Cell><Data ss:Type="Number">2</Data></Cell>
    <Cell><Data ss:Type="Number">0</Data></Cell>
    <Cell><Data ss:Type="Number">1</Data></Cell>
    <Cell><Data ss:Type="Number">89</Data></Cell>
    <Cell><Data ss:Type="Number">-21.200588226318359</Data></Cell>
    <Cell><Data ss:Type="Number">-16.933332443237305</Data></Cell>
    <Cell><Data ss:Type="Number">76.175369262695312</Data></Cell>
    <Cell><Data ss:Type="Number">88.078376770019531</Data></Cell>
    <Cell><Data ss:Type="Number">1.3808709383010864</Data></Cell>
    <Cell><Data ss:Type="Number">12.0335693359375</Data></Cell>
    <Cell><Data ss:Type="Number">21.269805908203125</Data></Cell>
    <Cell><Data ss:Type="Number">2.2912423610687256</Data></Cell>
    <Cell><Data ss:Type="Number">58.995323181152344</Data></Cell>
    <Cell ss:Index="27"><Data ss:Type="Number">11</Data></Cell>
    <Cell><Data ss:Type="Number">7760</Data></Cell>
    <Cell><Data ss:Type="Number">347</Data></Cell>
    <Cell><Data ss:Type="Number">1.0700000524520874</Data></Cell>
    <Cell><Data ss:Type="Number">0.27000001072883606</Data></Cell>
    <Cell><Data ss:Type="Number">125</Data></Cell>
    <Cell><Data ss:Type="Number">131</Data></Cell>
    <Cell><Data ss:Type="Number">1</Data></Cell>
    <Cell><Data ss:Type="Number">1</Data></Cell>
    <Cell><Data ss:Type="Number">1</Data></Cell>
    <Cell><Data ss:Type="Number">1</Data></Cell>
    <Cell><Data ss:Type="Number">0.80000001192092896</Data></Cell>
    <Cell><Data ss:Type="Number">0.8399999737739563</Data></Cell>
    <Cell><Data ss:Type="Number">3.0565629005432129</Data></Cell>
    <Cell><Data ss:Type="Number">275.2293701171875</Data></Cell>
   </Row>
   <Row>
    <Cell><Data ss:Type="String">RCC</Data></Cell>
    <Cell><Data ss:Type="Number">277</Data></Cell>
    <Cell><Data ss:Type="String">Feminino</Data></Cell>
    <Cell><Data ss:Type="String">No</Data></Cell>
    <Cell><Data ss:Type="String">Yes</Data></Cell>
    <Cell><Data ss:Type="String">No</Data></Cell>
    <Cell><Data ss:Type="Number">1</Data></Cell>
    <Cell><Data ss:Type="Number">33.491237640380859</Data></Cell>
    <Cell><Data ss:Type="Number">0</Data></Cell>
    <Cell><Data ss:Type="Number">25.847528457641602</Data></Cell>
    <Cell><Data ss:Type="Number">0</Data></Cell>
    <Cell><Data ss:Type="Number">0</Data></Cell>
    <Cell><Data ss:Type="Number">2</Data></Cell>
    <Cell><Data ss:Type="Number">0</Data></Cell>
    <Cell><Data ss:Type="Number">0</Data></Cell>
    <Cell><Data ss:Type="Number">77</Data></Cell>
    <Cell><Data ss:Type="Number">-20.365882873535156</Data></Cell>
    <Cell ss:Index="19"><Data ss:Type="Number">80.912811279296875</Data></Cell>
    <Cell><Data ss:Type="Number">91.088546752929688</Data></Cell>
    <Cell><Data ss:Type="Number">1.6933395862579346</Data></Cell>
    <Cell><Data ss:Type="Number">11.302122116088867</Data></Cell>
    <Cell><Data ss:Type="Number">18.195646286010742</Data></Cell>
    <Cell><Data ss:Type="Number">1.750623345375061</Data></Cell>
    <Cell><Data ss:Type="Number">59.211078643798828</Data></Cell>
    <Cell><Data ss:Type="Number">0</Data></Cell>
    <Cell><Data ss:Type="Number">12.899999618530273</Data></Cell>
    <Cell><Data ss:Type="Number">9470</Data></Cell>
    <Cell><Data ss:Type="Number">276</Data></Cell>
    <Cell><Data ss:Type="Number">0.75</Data></Cell>
    <Cell><Data ss:Type="Number">0.34999999403953552</Data></Cell>
    <Cell><Data ss:Type="Number">87</Data></Cell>
    <Cell><Data ss:Type="Number">110</Data></Cell>
    <Cell><Data ss:Type="Number">1</Data></Cell>
    <Cell><Data ss:Type="Number">0</Data></Cell>
    <Cell><Data ss:Type="Number">0</Data></Cell>
    <Cell><Data ss:Type="Number">1</Data></Cell>
    <Cell><Data ss:Type="Number">1</Data></Cell>
    <Cell><Data ss:Type="Number">0.9100000262260437</Data></Cell>
    <Cell ss:Index="41"><Data ss:Type="Number">183.48623657226562</Data></Cell>
   </Row>
   <Row>
    <Cell><Data ss:Type="String">JMS</Data></Cell>
    <Cell><Data ss:Type="Number">426</Data></Cell>
    <Cell><Data ss:Type="String">Feminino</Data></Cell>
    <Cell><Data ss:Type="String">No</Data></Cell>
    <Cell><Data ss:Type="String">No</Data></Cell>
    <Cell><Data ss:Type="String">No</Data></Cell>
    <Cell><Data ss:Type="Number">2</Data></Cell>
    <Cell><Data ss:Type="Number">24.214128494262695</Data></Cell>
    <Cell><Data ss:Type="Number">0</Data></Cell>
    <Cell><Data ss:Type="Number">17.549077987670898</Data></Cell>
    <Cell><Data ss:Type="Number">0</Data></Cell>
    <Cell><Data ss:Type="Number">0</Data></Cell>
    <Cell><Data ss:Type="Number">2</Data></Cell>
    <Cell><Data ss:Type="Number">0</Data></Cell>
    <Cell><Data ss:Type="Number">1</Data></Cell>
    <Cell><Data ss:Type="Number">85</Data></Cell>
    <Cell><Data ss:Type="Number">-22.064443588256836</Data></Cell>
    <Cell><Data ss:Type="Number">-23.116666793823242</Data></Cell>
    <Cell><Data ss:Type="Number">61.773807525634766</Data></Cell>
    <Cell><Data ss:Type="Number">104.45272827148438</Data></Cell>
    <Cell><Data ss:Type="Number">1.5778940916061401</Data></Cell>
    <Cell><Data ss:Type="Number">18.534101486206055</Data></Cell>
    <Cell><Data ss:Type="Number">16.747030258178711</Data></Cell>
    <Cell><Data ss:Type="Number">2.4439918994903564</Data></Cell>
    <Cell><Data ss:Type="Number">59.760356903076172</Data></Cell>
    <Cell ss:Index="27"><Data ss:Type="Number">12.899999618530273</Data></Cell>
    <Cell><Data ss:Type="Number">6260</Data></Cell>
    <Cell><Data ss:Type="Number">140</Data></Cell>
    <Cell><Data ss:Type="Number">0.82999998331069946</Data></Cell>
    <Cell><Data ss:Type="Number">0.47999998927116394</Data></Cell>
    <Cell><Data ss:Type="Number">128</Data></Cell>
    <Cell><Data ss:Type="Number">117</Data></Cell>
    <Cell><Data ss:Type="Number">0</Data></Cell>
    <Cell><Data ss:Type="Number">0</Data></Cell>
    <Cell><Data ss:Type="Number">1</Data></Cell>
    <Cell><Data ss:Type="Number">1</Data></Cell>
    <Cell><Data ss:Type="Number">0.89999997615814209</Data></Cell>
    <Cell><Data ss:Type="Number">0.93999999761581421</Data></Cell>
    <Cell ss:Index="41"><Data ss:Type="Number">183.48623657226562</Data></Cell>
   </Row>
   <Row>
    <Cell><Data ss:Type="String">RNS</Data></Cell>
    <Cell><Data ss:Type="Number">217</Data></Cell>
    <Cell><Data ss:Type="String">Masculino</Data></Cell>
    <Cell><Data ss:Type="String">No</Data></Cell>
    <Cell><Data ss:Type="String">No</Data></Cell>
    <Cell><Data ss:Type="String">No</Data></Cell>
    <Cell><Data ss:Type="Number">2</Data></Cell>
    <Cell><Data ss:Type="Number">39.638553619384766</Data></Cell>
    <Cell><Data ss:Type="Number">0</Data></Cell>
    <Cell><Data ss:Type="Number">23.733238220214844</Data></Cell>
    <Cell><Data ss:Type="Number">0</Data></Cell>
    <Cell><Data ss:Type="Number">0</Data></Cell>
    <Cell><Data ss:Type="Number">2</Data></Cell>
    <Cell><Data ss:Type="Number">0</Data></Cell>
    <Cell><Data ss:Type="Number">0</Data></Cell>
    <Cell><Data ss:Type="Number">85</Data></Cell>
    <Cell><Data ss:Type="Number">-17.008125305175781</Data></Cell>
    <Cell ss:Index="19"><Data ss:Type="Number">96.625480651855469</Data></Cell>
    <Cell><Data ss:Type="Number">64.277549743652344</Data></Cell>
    <Cell><Data ss:Type="Number">1.3557548522949219</Data></Cell>
    <Cell><Data ss:Type="Number">11.778688430786133</Data></Cell>
    <Cell><Data ss:Type="Number">15.539819717407227</Data></Cell>
    <Cell><Data ss:Type="Number">1.9900249242782593</Data></Cell>
    <Cell><Data ss:Type="Number">63.590629577636719</Data></Cell>
    <Cell><Data ss:Type="Number">0</Data></Cell>
    <Cell><Data ss:Type="Number">15.600000381469727</Data></Cell>
    <Cell><Data ss:Type="Number">7640</Data></Cell>
    <Cell><Data ss:Type="Number">247</Data></Cell>
    <Cell><Data ss:Type="Number">1.1000000238418579</Data></Cell>
    <Cell><Data ss:Type="Number">0.68999999761581421</Data></Cell>
    <Cell><Data ss:Type="Number">141</Data></Cell>
    <Cell><Data ss:Type="Number">131</Data></Cell>
    <Cell><Data ss:Type="Number">0</Data></Cell>
    <Cell><Data ss:Type="Number">0</Data></Cell>
    <Cell><Data ss:Type="Number">1</Data></Cell>
    <Cell><Data ss:Type="Number">0</Data></Cell>
    <Cell><Data ss:Type="Number">1.2000000476837158</Data></Cell>
    <Cell><Data ss:Type="Number">0.93999999761581421</Data></Cell>
    <Cell ss:Index="41"><Data ss:Type="Number">550.458740234375</Data></Cell>
   </Row>
   <Row>
    <Cell><Data ss:Type="String">MIC</Data></Cell>
    <Cell><Data ss:Type="Number">301</Data></Cell>
    <Cell><Data ss:Type="String">Feminino</Data></Cell>
    <Cell><Data ss:Type="String">No</Data></Cell>
    <Cell><Data ss:Type="String">No</Data></Cell>
    <Cell><Data ss:Type="String">Yes</Data></Cell>
    <Cell><Data ss:Type="Number">0</Data></Cell>
    <Cell><Data ss:Type="Number">33.452903747558594</Data></Cell>
    <Cell><Data ss:Type="Number">0</Data></Cell>
    <Cell><Data ss:Type="Number">26.305931091308594</Data></Cell>
    <Cell><Data ss:Type="Number">0</Data></Cell>
    <Cell><Data ss:Type="Number">0</Data></Cell>
    <Cell><Data ss:Type="Number">2</Data></Cell>
    <Cell><Data ss:Type="Number">0</Data></Cell>
    <Cell><Data ss:Type="Number">0</Data></Cell>
    <Cell><Data ss:Type="Number">80</Data></Cell>
    <Cell><Data ss:Type="Number">-19.966249465942383</Data></Cell>
    <Cell><Data ss:Type="Number">-19.983333587646484</Data></Cell>
    <Cell><Data ss:Type="Number">60.670379638671875</Data></Cell>
    <Cell><Data ss:Type="Number">77.210281372070312</Data></Cell>
    <Cell><Data ss:Type="Number">1.3543050289154053</Data></Cell>
    <Cell><Data ss:Type="Number">14.650345802307129</Data></Cell>
    <Cell><Data ss:Type="Number">21.112556457519531</Data></Cell>
    <Cell><Data ss:Type="Number">2.1231372356414795</Data></Cell>
    <Cell><Data ss:Type="Number">55.429584503173828</Data></Cell>
    <Cell><Data ss:Type="Number">0</Data></Cell>
    <Cell><Data ss:Type="Number">13.199999809265137</Data></Cell>
    <Cell><Data ss:Type="Number">8260</Data></Cell>
    <Cell><Data ss:Type="Number">212</Data></Cell>
    <Cell><Data ss:Type="Number">0.55000001192092896</Data></Cell>
    <Cell><Data ss:Type="Number">0.25</Data></Cell>
    <Cell><Data ss:Type="Number">83</Data></Cell>
    <Cell><Data ss:Type="Number">117</Data></Cell>
    <Cell><Data ss:Type="Number">0</Data></Cell>
    <Cell><Data ss:Type="Number">1</Data></Cell>
    <Cell><Data ss:Type="Number">1</Data></Cell>
    <Cell><Data ss:Type="Number">0</Data></Cell>
    <Cell><Data ss:Type="Number">0.60000002384185791</Data></Cell>
    <Cell><Data ss:Type="Number">0.85000002384185791</Data></Cell>
    <Cell><Data ss:Type="Number">1.8152823448181152</Data></Cell>
    <Cell><Data ss:Type="Number">375.2293701171875</Data></Cell>
   </Row>
   <Row>
    <Cell><Data ss:Type="String">ACS</Data></Cell>
    <Cell><Data ss:Type="Number">148</Data></Cell>
    <Cell><Data ss:Type="String">Feminino</Data></Cell>
    <Cell><Data ss:Type="String">Yes</Data></Cell>
    <Cell><Data ss:Type="String">No</Data></Cell>
    <Cell><Data ss:Type="String">Yes</Data></Cell>
    <Cell><Data ss:Type="Number">2</Data></Cell>
    <Cell><Data ss:Type="Number">51.207557678222656</Data></Cell>
    <Cell><Data ss:Type="Number">0</Data></Cell>
    <Cell><Data ss:Type="Number">22.897176742553711</Data></Cell>
    <Cell><Data ss:Type="Number">1</Data></Cell>
    <Cell><Data ss:Type="Number">0</Data></Cell>
    <Cell><Data ss:Type="Number">3</Data></Cell>
    <Cell><Data ss:Type="Number">0</Data></Cell>
    <Cell><Data ss:Type="Number">0</Data></Cell>
    <Cell><Data ss:Type="Number">68</Data></Cell>
    <Cell><Data ss:Type="Number">-23.395624160766602</Data></Cell>
    <Cell ss:Index="19"><Data ss:Type="Number">76.229888916015625</Data></Cell>
    <Cell><Data ss:Type="Number">83.841094970703125</Data></Cell>
    <Cell><Data ss:Type="Number">1.3221709728240967</Data></Cell>
    <Cell><Data ss:Type="Number">13.179451942443848</Data></Cell>
    <Cell><Data ss:Type="Number">21.781904220581055</Data></Cell>
    <Cell><Data ss:Type="Number">2.5062344074249268</Data></Cell>
    <Cell><Data ss:Type="Number">65.261314392089844</Data></Cell>
    <Cell><Data ss:Type="Number">0</Data></Cell>
    <Cell><Data ss:Type="Number">13</Data></Cell>
    <Cell><Data ss:Type="Number">2510</Data></Cell>
    <Cell><Data ss:Type="Number">227</Data></Cell>
    <Cell><Data ss:Type="Number">0.69999998807907104</Data></Cell>
    <Cell><Data ss:Type="Number">0.30000001192092896</Data></Cell>
    <Cell><Data ss:Type="Number">88</Data></Cell>
    <Cell><Data ss:Type="Number">128</Data></Cell>
    <Cell><Data ss:Type="Number">0</Data></Cell>
    <Cell><Data ss:Type="Number">1</Data></Cell>
    <Cell><Data ss:Type="Number">0</Data></Cell>
    <Cell><Data ss:Type="Number">0</Data></Cell>
    <Cell><Data ss:Type="Number">0.5</Data></Cell>
    <Cell><Data ss:Type="Number">1.0800000429153442</Data></Cell>
    <Cell><Data ss:Type="Number">2.327723503112793</Data></Cell>
    <Cell><Data ss:Type="Number">275.2293701171875</Data></Cell>
   </Row>
   <Row>
    <Cell><Data ss:Type="String">ALA</Data></Cell>
    <Cell><Data ss:Type="Number">561</Data></Cell>
    <Cell><Data ss:Type="String">Feminino</Data></Cell>
    <Cell><Data ss:Type="String">Yes</Data></Cell>
    <Cell><Data ss:Type="String">No</Data></Cell>
    <Cell><Data ss:Type="String">No</Data></Cell>
    <Cell><Data ss:Type="Number">2</Data></Cell>
    <Cell><Data ss:Type="Number">18.661006927490234</Data></Cell>
    <Cell><Data ss:Type="Number">0</Data></Cell>
    <Cell><Data ss:Type="Number">24.582559585571289</Data></Cell>
    <Cell><Data ss:Type="Number">0</Data></Cell>
    <Cell><Data ss:Type="Number">0</Data></Cell>
    <Cell><Data ss:Type="Number">3</Data></Cell>
    <Cell><Data ss:Type="Number">0</Data></Cell>
    <Cell><Data ss:Type="Number">0</Data></Cell>
    <Cell><Data ss:Type="Number">90</Data></Cell>
    <Cell><Data ss:Type="Number">-18.043333053588867</Data></Cell>
    <Cell ss:Index="19"><Data ss:Type="Number">52.829868316650391</Data></Cell>
    <Cell><Data ss:Type="Number">93.981674194335938</Data></Cell>
    <Cell ss:Index="22"><Data ss:Type="Number">17.273757934570312</Data></Cell>
    <Cell><Data ss:Type="Number">11.923943519592285</Data></Cell>
    <Cell><Data ss:Type="Number">2.1546134948730469</Data></Cell>
    <Cell><Data ss:Type="Number">58.764701843261719</Data></Cell>
    <Cell><Data ss:Type="Number">0</Data></Cell>
    <Cell><Data ss:Type="Number">11.699999809265137</Data></Cell>
    <Cell><Data ss:Type="Number">3620</Data></Cell>
    <Cell><Data ss:Type="Number">201</Data></Cell>
    <Cell><Data ss:Type="Number">0.60000002384185791</Data></Cell>
    <Cell><Data ss:Type="Number">0.5</Data></Cell>
    <Cell ss:Index="33"><Data ss:Type="Number">118</Data></Cell>
    <Cell><Data ss:Type="Number">0</Data></Cell>
    <Cell><Data ss:Type="Number">1</Data></Cell>
    <Cell><Data ss:Type="Number">0</Data></Cell>
    <Cell><Data ss:Type="Number">0</Data></Cell>
    <Cell><Data ss:Type="Number">1</Data></Cell>
    <Cell><Data ss:Type="Number">0.97000002861022949</Data></Cell>
    <Cell ss:Index="41"><Data ss:Type="Number">183.48623657226562</Data></Cell>
   </Row>
   <Row>
    <Cell><Data ss:Type="String">AOS</Data></Cell>
    <Cell><Data ss:Type="Number">541</Data></Cell>
    <Cell><Data ss:Type="String">Masculino</Data></Cell>
    <Cell><Data ss:Type="String">No</Data></Cell>
    <Cell><Data ss:Type="String">No</Data></Cell>
    <Cell><Data ss:Type="String">No</Data></Cell>
    <Cell><Data ss:Type="Number">0</Data></Cell>
    <Cell><Data ss:Type="Number">43.2803955078125</Data></Cell>
    <Cell><Data ss:Type="Number">0</Data></Cell>
    <Cell><Data ss:Type="Number">25.262187957763672</Data></Cell>
    <Cell><Data ss:Type="Number">1</Data></Cell>
    <Cell><Data ss:Type="Number">0</Data></Cell>
    <Cell><Data ss:Type="Number">3</Data></Cell>
    <Cell><Data ss:Type="Number">0</Data></Cell>
    <Cell><Data ss:Type="Number">0</Data></Cell>
    <Cell><Data ss:Type="Number">71</Data></Cell>
    <Cell><Data ss:Type="Number">-22.765556335449219</Data></Cell>
    <Cell><Data ss:Type="Number">-24.683332443237305</Data></Cell>
    <Cell><Data ss:Type="Number">56.650009155273438</Data></Cell>
    <Cell ss:Index="22"><Data ss:Type="Number">14.86815357208252</Data></Cell>
    <Cell><Data ss:Type="Number">16.225151062011719</Data></Cell>
    <Cell><Data ss:Type="Number">2.4537038803100586</Data></Cell>
    <Cell><Data ss:Type="Number">59.98358154296875</Data></Cell>
    <Cell><Data ss:Type="Number">0</Data></Cell>
    <Cell><Data ss:Type="Number">13.399999618530273</Data></Cell>
    <Cell><Data ss:Type="Number">2810</Data></Cell>
    <Cell><Data ss:Type="Number">151</Data></Cell>
    <Cell><Data ss:Type="Number">0.89999997615814209</Data></Cell>
    <Cell><Data ss:Type="Number">0.5</Data></Cell>
    <Cell><Data ss:Type="Number">121</Data></Cell>
    <Cell><Data ss:Type="Number">127</Data></Cell>
    <Cell><Data ss:Type="Number">1</Data></Cell>
    <Cell><Data ss:Type="Number">1</Data></Cell>
    <Cell><Data ss:Type="Number">1</Data></Cell>
    <Cell><Data ss:Type="Number">0</Data></Cell>
    <Cell><Data ss:Type="Number">0.69999998807907104</Data></Cell>
    <Cell><Data ss:Type="Number">1.1200000047683716</Data></Cell>
    <Cell><Data ss:Type="Number">2.2797293663024902</Data></Cell>
    <Cell><Data ss:Type="Number">1284.4036865234375</Data></Cell>
   </Row>
   <Row>
    <Cell><Data ss:Type="String">LPM</Data></Cell>
    <Cell><Data ss:Type="Number">255</Data></Cell>
    <Cell><Data ss:Type="String">Feminino</Data></Cell>
    <Cell><Data ss:Type="String">Yes</Data></Cell>
    <Cell><Data ss:Type="String">No</Data></Cell>
    <Cell><Data ss:Type="String">No</Data></Cell>
    <Cell><Data ss:Type="Number">2</Data></Cell>
    <Cell><Data ss:Type="Number">50.621578216552734</Data></Cell>
    <Cell><Data ss:Type="Number">0</Data></Cell>
    <Cell><Data ss:Type="Number">35.338592529296875</Data></Cell>
    <Cell><Data ss:Type="Number">1</Data></Cell>
    <Cell><Data ss:Type="Number">0</Data></Cell>
    <Cell><Data ss:Type="Number">1</Data></Cell>
    <Cell><Data ss:Type="Number">0</Data></Cell>
    <Cell><Data ss:Type="Number">1</Data></Cell>
    <Cell><Data ss:Type="Number">70</Data></Cell>
    <Cell><Data ss:Type="Number">-19.127693176269531</Data></Cell>
    <Cell><Data ss:Type="Number">-26.483333587646484</Data></Cell>
    <Cell><Data ss:Type="Number">79.522109985351562</Data></Cell>
    <Cell><Data ss:Type="Number">98.3055419921875</Data></Cell>
    <Cell><Data ss:Type="Number">1.3811312913894653</Data></Cell>
    <Cell><Data ss:Type="Number">13.535202026367188</Data></Cell>
    <Cell><Data ss:Type="Number">24.229038238525391</Data></Cell>
    <Cell><Data ss:Type="Number">2.2729125022888184</Data></Cell>
    <Cell><Data ss:Type="Number">64.661788940429688</Data></Cell>
    <Cell><Data ss:Type="Number">0</Data></Cell>
    <Cell><Data ss:Type="Number">12.300000190734863</Data></Cell>
    <Cell><Data ss:Type="Number">5660</Data></Cell>
    <Cell><Data ss:Type="Number">260</Data></Cell>
    <Cell><Data ss:Type="Number">0.67000001668930054</Data></Cell>
    <Cell><Data ss:Type="Number">0.37999999523162842</Data></Cell>
    <Cell><Data ss:Type="Number">108</Data></Cell>
    <Cell><Data ss:Type="Number">139</Data></Cell>
    <Cell><Data ss:Type="Number">0</Data></Cell>
    <Cell><Data ss:Type="Number">0</Data></Cell>
    <Cell><Data ss:Type="Number">1</Data></Cell>
    <Cell><Data ss:Type="Number">0</Data></Cell>
    <Cell><Data ss:Type="Number">1</Data></Cell>
    <Cell><Data ss:Type="Number">0.87000000476837158</Data></Cell>
    <Cell ss:Index="41"><Data ss:Type="Number">220.18348693847656</Data></Cell>
   </Row>
   <Row>
    <Cell><Data ss:Type="String">MVO</Data></Cell>
    <Cell><Data ss:Type="Number">348</Data></Cell>
    <Cell><Data ss:Type="String">Masculino</Data></Cell>
    <Cell><Data ss:Type="String">Yes</Data></Cell>
    <Cell><Data ss:Type="String">No</Data></Cell>
    <Cell><Data ss:Type="String">Yes</Data></Cell>
    <Cell><Data ss:Type="Number">0</Data></Cell>
    <Cell><Data ss:Type="Number">44.435924530029297</Data></Cell>
    <Cell><Data ss:Type="Number">1</Data></Cell>
    <Cell><Data ss:Type="Number">29.830163955688477</Data></Cell>
    <Cell><Data ss:Type="Number">0</Data></Cell>
    <Cell><Data ss:Type="Number">0</Data></Cell>
    <Cell><Data ss:Type="Number">1</Data></Cell>
    <Cell><Data ss:Type="Number">0</Data></Cell>
    <Cell><Data ss:Type="Number">0</Data></Cell>
    <Cell><Data ss:Type="Number">66</Data></Cell>
    <Cell><Data ss:Type="Number">-19.788333892822266</Data></Cell>
    <Cell><Data ss:Type="Number">-20.600000381469727</Data></Cell>
    <Cell><Data ss:Type="Number">83.937538146972656</Data></Cell>
    <Cell ss:Index="22"><Data ss:Type="Number">12.80510139465332</Data></Cell>
    <Cell><Data ss:Type="Number">20.026330947875977</Data></Cell>
    <Cell><Data ss:Type="Number">1.9259258508682251</Data></Cell>
    <Cell><Data ss:Type="Number">55.088661193847656</Data></Cell>
    <Cell><Data ss:Type="Number">0</Data></Cell>
    <Cell><Data ss:Type="Number">15.199999809265137</Data></Cell>
    <Cell><Data ss:Type="Number">5570</Data></Cell>
    <Cell><Data ss:Type="Number">264</Data></Cell>
    <Cell ss:Index="32"><Data ss:Type="Number">134</Data></Cell>
    <Cell><Data ss:Type="Number">146</Data></Cell>
    <Cell><Data ss:Type="Number">1</Data></Cell>
    <Cell><Data ss:Type="Number">1</Data></Cell>
    <Cell><Data ss:Type="Number">1</Data></Cell>
    <Cell><Data ss:Type="Number">1</Data></Cell>
    <Cell><Data ss:Type="Number">0.5</Data></Cell>
    <Cell><Data ss:Type="Number">0.94999998807907104</Data></Cell>
    <Cell><Data ss:Type="Number">2.4243049621582031</Data></Cell>
    <Cell><Data ss:Type="Number">366.97247314453125</Data></Cell>
   </Row>
   <Row>
    <Cell><Data ss:Type="String">FMM</Data></Cell>
    <Cell><Data ss:Type="Number">152</Data></Cell>
    <Cell><Data ss:Type="String">Feminino</Data></Cell>
    <Cell><Data ss:Type="String">Yes</Data></Cell>
    <Cell><Data ss:Type="String">No</Data></Cell>
    <Cell><Data ss:Type="String">No</Data></Cell>
    <Cell><Data ss:Type="Number">0</Data></Cell>
    <Cell><Data ss:Type="Number">36.065170288085938</Data></Cell>
    <Cell><Data ss:Type="Number">0</Data></Cell>
    <Cell><Data ss:Type="Number">34.388484954833984</Data></Cell>
    <Cell><Data ss:Type="Number">0</Data></Cell>
    <Cell><Data ss:Type="Number">0</Data></Cell>
    <Cell><Data ss:Type="Number">2</Data></Cell>
    <Cell><Data ss:Type="Number">0</Data></Cell>
    <Cell><Data ss:Type="Number">0</Data></Cell>
    <Cell><Data ss:Type="Number">78</Data></Cell>
    <Cell><Data ss:Type="Number">-17.34705924987793</Data></Cell>
    <Cell><Data ss:Type="Number">-13.866666793823242</Data></Cell>
    <Cell><Data ss:Type="Number">65.510292053222656</Data></Cell>
    <Cell ss:Index="22"><Data ss:Type="Number">11.958183288574219</Data></Cell>
    <Cell><Data ss:Type="Number">15.54331111907959</Data></Cell>
    <Cell><Data ss:Type="Number">1.7777777910232544</Data></Cell>
    <Cell><Data ss:Type="Number">50.75567626953125</Data></Cell>
    <Cell><Data ss:Type="Number">12</Data></Cell>
    <Cell><Data ss:Type="Number">13.800000190734863</Data></Cell>
    <Cell><Data ss:Type="Number">6020</Data></Cell>
    <Cell><Data ss:Type="Number">286</Data></Cell>
    <Cell ss:Index="32"><Data ss:Type="Number">112</Data></Cell>
    <Cell><Data ss:Type="Number">108</Data></Cell>
    <Cell><Data ss:Type="Number">0</Data></Cell>
    <Cell><Data ss:Type="Number">0</Data></Cell>
    <Cell><Data ss:Type="Number">0</Data></Cell>
    <Cell><Data ss:Type="Number">1</Data></Cell>
    <Cell><Data ss:Type="Number">1.2000000476837158</Data></Cell>
    <Cell><Data ss:Type="Number">0.99000000953674316</Data></Cell>
    <Cell><Data ss:Type="Number">2.0006213188171387</Data></Cell>
    <Cell><Data ss:Type="Number">91.743118286132812</Data></Cell>
   </Row>
   <Row>
    <Cell><Data ss:Type="String">MSP</Data></Cell>
    <Cell><Data ss:Type="Number">286</Data></Cell>
    <Cell><Data ss:Type="String">Feminino</Data></Cell>
    <Cell><Data ss:Type="String">Yes</Data></Cell>
    <Cell><Data ss:Type="String">Yes</Data></Cell>
    <Cell><Data ss:Type="String">No</Data></Cell>
    <Cell><Data ss:Type="Number">0</Data></Cell>
    <Cell><Data ss:Type="Number">28.45564079284668</Data></Cell>
    <Cell><Data ss:Type="Number">0</Data></Cell>
    <Cell><Data ss:Type="Number">22.840682983398438</Data></Cell>
    <Cell><Data ss:Type="Number">0</Data></Cell>
    <Cell><Data ss:Type="Number">0</Data></Cell>
    <Cell><Data ss:Type="Number">2</Data></Cell>
    <Cell><Data ss:Type="Number">0</Data></Cell>
    <Cell><Data ss:Type="Number">0</Data></Cell>
    <Cell><Data ss:Type="Number">84</Data></Cell>
    <Cell><Data ss:Type="Number">-19.374706268310547</Data></Cell>
    <Cell><Data ss:Type="Number">-18.433332443237305</Data></Cell>
    <Cell><Data ss:Type="Number">51.296504974365234</Data></Cell>
    <Cell ss:Index="22"><Data ss:Type="Number">16.107006072998047</Data></Cell>
    <Cell><Data ss:Type="Number">15.229475975036621</Data></Cell>
    <Cell><Data ss:Type="Number">1.8148148059844971</Data></Cell>
    <Cell><Data ss:Type="Number">55.137401580810547</Data></Cell>
    <Cell><Data ss:Type="Number">6</Data></Cell>
    <Cell><Data ss:Type="Number">14.100000381469727</Data></Cell>
    <Cell><Data ss:Type="Number">5470</Data></Cell>
    <Cell><Data ss:Type="Number">188</Data></Cell>
    <Cell ss:Index="32"><Data ss:Type="Number">74</Data></Cell>
    <Cell><Data ss:Type="Number">149</Data></Cell>
    <Cell><Data ss:Type="Number">1</Data></Cell>
    <Cell><Data ss:Type="Number">0</Data></Cell>
    <Cell><Data ss:Type="Number">0</Data></Cell>
    <Cell><Data ss:Type="Number">1</Data></Cell>
    <Cell><Data ss:Type="Number">1</Data></Cell>
    <Cell><Data ss:Type="Number">0.94999998807907104</Data></Cell>
    <Cell ss:Index="41"><Data ss:Type="Number">247.7064208984375</Data></Cell>
   </Row>
   <Row>
    <Cell><Data ss:Type="String">FEC</Data></Cell>
    <Cell><Data ss:Type="Number">530</Data></Cell>
    <Cell><Data ss:Type="String">Masculino</Data></Cell>
    <Cell><Data ss:Type="String">Yes</Data></Cell>
    <Cell><Data ss:Type="String">No</Data></Cell>
    <Cell><Data ss:Type="String">No</Data></Cell>
    <Cell><Data ss:Type="Number">0</Data></Cell>
    <Cell><Data ss:Type="Number">26.352684020996094</Data></Cell>
    <Cell><Data ss:Type="Number">1</Data></Cell>
    <Cell><Data ss:Type="Number">19.698587417602539</Data></Cell>
    <Cell><Data ss:Type="Number">0</Data></Cell>
    <Cell><Data ss:Type="Number">0</Data></Cell>
    <Cell><Data ss:Type="Number">1</Data></Cell>
    <Cell><Data ss:Type="Number">0</Data></Cell>
    <Cell><Data ss:Type="Number">0</Data></Cell>
    <Cell><Data ss:Type="Number">58</Data></Cell>
    <Cell><Data ss:Type="Number">-17.904705047607422</Data></Cell>
    <Cell><Data ss:Type="Number">-21.416666030883789</Data></Cell>
    <Cell><Data ss:Type="Number">97.354019165039062</Data></Cell>
    <Cell><Data ss:Type="Number">70.47393798828125</Data></Cell>
    <Cell><Data ss:Type="Number">1.5507146120071411</Data></Cell>
    <Cell><Data ss:Type="Number">12.641617774963379</Data></Cell>
    <Cell><Data ss:Type="Number">23.20796012878418</Data></Cell>
    <Cell><Data ss:Type="Number">1.5710723400115967</Data></Cell>
    <Cell><Data ss:Type="Number">59.61773681640625</Data></Cell>
    <Cell><Data ss:Type="Number">24</Data></Cell>
    <Cell><Data ss:Type="Number">16.299999237060547</Data></Cell>
    <Cell><Data ss:Type="Number">7710</Data></Cell>
    <Cell><Data ss:Type="Number">289</Data></Cell>
    <Cell><Data ss:Type="Number">0.80000001192092896</Data></Cell>
    <Cell><Data ss:Type="Number">0.30000001192092896</Data></Cell>
    <Cell><Data ss:Type="Number">114</Data></Cell>
    <Cell><Data ss:Type="Number">135</Data></Cell>
    <Cell><Data ss:Type="Number">0</Data></Cell>
    <Cell><Data ss:Type="Number">0</Data></Cell>
    <Cell><Data ss:Type="Number">0</Data></Cell>
    <Cell><Data ss:Type="Number">1</Data></Cell>
    <Cell><Data ss:Type="Number">0.89999997615814209</Data></Cell>
    <Cell><Data ss:Type="Number">0.9100000262260437</Data></Cell>
    <Cell><Data ss:Type="Number">2.1598987579345703</Data></Cell>
    <Cell><Data ss:Type="Number">550.458740234375</Data></Cell>
   </Row>
   <Row>
    <Cell><Data ss:Type="String">MSS</Data></Cell>
    <Cell><Data ss:Type="Number">609</Data></Cell>
    <Cell><Data ss:Type="String">Masculino</Data></Cell>
    <Cell><Data ss:Type="String">Yes</Data></Cell>
    <Cell><Data ss:Type="String">No</Data></Cell>
    <Cell><Data ss:Type="String">No</Data></Cell>
    <Cell><Data ss:Type="Number">1</Data></Cell>
    <Cell><Data ss:Type="Number">32.048191070556641</Data></Cell>
    <Cell><Data ss:Type="Number">1</Data></Cell>
    <Cell><Data ss:Type="Number">22.626262664794922</Data></Cell>
    <Cell><Data ss:Type="Number">1</Data></Cell>
    <Cell><Data ss:Type="Number">0</Data></Cell>
    <Cell><Data ss:Type="Number">1</Data></Cell>
    <Cell><Data ss:Type="Number">0</Data></Cell>
    <Cell><Data ss:Type="Number">0</Data></Cell>
    <Cell><Data ss:Type="Number">68</Data></Cell>
    <Cell><Data ss:Type="Number">-15.274999618530273</Data></Cell>
    <Cell><Data ss:Type="Number">-18.516666412353516</Data></Cell>
    <Cell><Data ss:Type="Number">52.206520080566406</Data></Cell>
    <Cell><Data ss:Type="Number">89.649894714355469</Data></Cell>
    <Cell><Data ss:Type="Number">1.3806227445602417</Data></Cell>
    <Cell><Data ss:Type="Number">14.662403106689453</Data></Cell>
    <Cell><Data ss:Type="Number">19.26099967956543</Data></Cell>
    <Cell><Data ss:Type="Number">1.6813602447509766</Data></Cell>
    <Cell><Data ss:Type="Number">55.842273712158203</Data></Cell>
    <Cell><Data ss:Type="Number">0</Data></Cell>
    <Cell><Data ss:Type="Number">15.899999618530273</Data></Cell>
    <Cell><Data ss:Type="Number">6200</Data></Cell>
    <Cell><Data ss:Type="Number">209</Data></Cell>
    <Cell><Data ss:Type="Number">0.89999997615814209</Data></Cell>
    <Cell><Data ss:Type="Number">0.30000001192092896</Data></Cell>
    <Cell><Data ss:Type="Number">95</Data></Cell>
    <Cell><Data ss:Type="Number">118</Data></Cell>
    <Cell><Data ss:Type="Number">0</Data></Cell>
    <Cell><Data ss:Type="Number">0</Data></Cell>
    <Cell><Data ss:Type="Number">0</Data></Cell>
    <Cell><Data ss:Type="Number">1</Data></Cell>
    <Cell><Data ss:Type="Number">0.60000002384185791</Data></Cell>
    <Cell><Data ss:Type="Number">1.1200000047683716</Data></Cell>
    <Cell><Data ss:Type="Number">1.872767448425293</Data></Cell>
    <Cell><Data ss:Type="Number">60.550457000732422</Data></Cell>
   </Row>
   <Row>
    <Cell><Data ss:Type="String">MRL</Data></Cell>
    <Cell><Data ss:Type="Number">407</Data></Cell>
    <Cell><Data ss:Type="String">Feminino</Data></Cell>
    <Cell><Data ss:Type="String">Yes</Data></Cell>
    <Cell><Data ss:Type="String">No</Data></Cell>
    <Cell><Data ss:Type="String">No</Data></Cell>
    <Cell><Data ss:Type="Number">0</Data></Cell>
    <Cell><Data ss:Type="Number">24.134719848632812</Data></Cell>
    <Cell><Data ss:Type="Number">0</Data></Cell>
    <Cell><Data ss:Type="Number">21.217899322509766</Data></Cell>
    <Cell><Data ss:Type="Number">0</Data></Cell>
    <Cell><Data ss:Type="Number">0</Data></Cell>
    <Cell><Data ss:Type="Number">1</Data></Cell>
    <Cell><Data ss:Type="Number">0</Data></Cell>
    <Cell><Data ss:Type="Number">0</Data></Cell>
    <Cell><Data ss:Type="Number">67</Data></Cell>
    <Cell><Data ss:Type="Number">-19.966875076293945</Data></Cell>
    <Cell><Data ss:Type="Number">-24.066667556762695</Data></Cell>
    <Cell><Data ss:Type="Number">44.147018432617188</Data></Cell>
    <Cell><Data ss:Type="Number">99.587539672851562</Data></Cell>
    <Cell><Data ss:Type="Number">1.6839089393615723</Data></Cell>
    <Cell><Data ss:Type="Number">19.783954620361328</Data></Cell>
    <Cell><Data ss:Type="Number">14.491280555725098</Data></Cell>
    <Cell><Data ss:Type="Number">1.7380353212356567</Data></Cell>
    <Cell><Data ss:Type="Number">51.345680236816406</Data></Cell>
    <Cell><Data ss:Type="Number">0</Data></Cell>
    <Cell><Data ss:Type="Number">12.600000381469727</Data></Cell>
    <Cell><Data ss:Type="Number">6380</Data></Cell>
    <Cell><Data ss:Type="Number">204</Data></Cell>
    <Cell><Data ss:Type="Number">0.89999997615814209</Data></Cell>
    <Cell><Data ss:Type="Number">0.60000002384185791</Data></Cell>
    <Cell><Data ss:Type="Number">79</Data></Cell>
    <Cell><Data ss:Type="Number">107</Data></Cell>
    <Cell><Data ss:Type="Number">0</Data></Cell>
    <Cell><Data ss:Type="Number">1</Data></Cell>
    <Cell><Data ss:Type="Number">0</Data></Cell>
    <Cell><Data ss:Type="Number">1</Data></Cell>
    <Cell><Data ss:Type="Number">1</Data></Cell>
    <Cell><Data ss:Type="Number">1.0399999618530273</Data></Cell>
    <Cell><Data ss:Type="Number">1.9926525354385376</Data></Cell>
    <Cell><Data ss:Type="Number">55.045871734619141</Data></Cell>
   </Row>
   <Row>
    <Cell><Data ss:Type="String">MET</Data></Cell>
    <Cell><Data ss:Type="Number">215</Data></Cell>
    <Cell><Data ss:Type="String">Feminino</Data></Cell>
    <Cell><Data ss:Type="String">Yes</Data></Cell>
    <Cell><Data ss:Type="String">Yes</Data></Cell>
    <Cell><Data ss:Type="String">No</Data></Cell>
    <Cell><Data ss:Type="Number">0</Data></Cell>
    <Cell><Data ss:Type="Number">58.5596923828125</Data></Cell>
    <Cell><Data ss:Type="Number">1</Data></Cell>
    <Cell><Data ss:Type="Number">24.540773391723633</Data></Cell>
    <Cell><Data ss:Type="Number">0</Data></Cell>
    <Cell><Data ss:Type="Number">0</Data></Cell>
    <Cell><Data ss:Type="Number">0</Data></Cell>
    <Cell><Data ss:Type="Number">0</Data></Cell>
    <Cell><Data ss:Type="Number">0</Data></Cell>
    <Cell><Data ss:Type="Number">70</Data></Cell>
    <Cell><Data ss:Type="Number">-24.330587387084961</Data></Cell>
    <Cell><Data ss:Type="Number">-26.666666030883789</Data></Cell>
    <Cell><Data ss:Type="Number">58.535579681396484</Data></Cell>
    <Cell><Data ss:Type="Number">88.003517150878906</Data></Cell>
    <Cell><Data ss:Type="Number">1.2967588901519775</Data></Cell>
    <Cell><Data ss:Type="Number">11.868692398071289</Data></Cell>
    <Cell><Data ss:Type="Number">20.814275741577148</Data></Cell>
    <Cell><Data ss:Type="Number">2.688279390335083</Data></Cell>
    <Cell><Data ss:Type="Number">64.418464660644531</Data></Cell>
    <Cell><Data ss:Type="Number">0</Data></Cell>
    <Cell><Data ss:Type="Number">11.899999618530273</Data></Cell>
    <Cell><Data ss:Type="Number">7140</Data></Cell>
    <Cell><Data ss:Type="Number">311</Data></Cell>
    <Cell><Data ss:Type="Number">0.8399999737739563</Data></Cell>
    <Cell><Data ss:Type="Number">0.5</Data></Cell>
    <Cell><Data ss:Type="Number">109</Data></Cell>
    <Cell><Data ss:Type="Number">154</Data></Cell>
    <Cell><Data ss:Type="Number">1</Data></Cell>
    <Cell><Data ss:Type="Number">0</Data></Cell>
    <Cell><Data ss:Type="Number">0</Data></Cell>
    <Cell><Data ss:Type="Number">0</Data></Cell>
    <Cell><Data ss:Type="Number">0.89999997615814209</Data></Cell>
    <Cell><Data ss:Type="Number">1.0099999904632568</Data></Cell>
    <Cell><Data ss:Type="Number">2.809467077255249</Data></Cell>
    <Cell><Data ss:Type="Number">183.48623657226562</Data></Cell>
   </Row>
   <Row>
    <Cell><Data ss:Type="String">MGS</Data></Cell>
    <Cell><Data ss:Type="Number">189</Data></Cell>
    <Cell><Data ss:Type="String">Feminino</Data></Cell>
    <Cell><Data ss:Type="String">No</Data></Cell>
    <Cell><Data ss:Type="String">No</Data></Cell>
    <Cell><Data ss:Type="String">No</Data></Cell>
    <Cell><Data ss:Type="Number">0</Data></Cell>
    <Cell><Data ss:Type="Number">32.401424407958984</Data></Cell>
    <Cell><Data ss:Type="Number">1</Data></Cell>
    <Cell><Data ss:Type="Number">32.115669250488281</Data></Cell>
    <Cell><Data ss:Type="Number">0</Data></Cell>
    <Cell><Data ss:Type="Number">0</Data></Cell>
    <Cell><Data ss:Type="Number">1</Data></Cell>
    <Cell><Data ss:Type="Number">0</Data></Cell>
    <Cell><Data ss:Type="Number">0</Data></Cell>
    <Cell><Data ss:Type="Number">98</Data></Cell>
    <Cell><Data ss:Type="Number">-18.250555038452148</Data></Cell>
    <Cell><Data ss:Type="Number">-14.699999809265137</Data></Cell>
    <Cell><Data ss:Type="Number">69.246879577636719</Data></Cell>
    <Cell><Data ss:Type="Number">77.774894714355469</Data></Cell>
    <Cell><Data ss:Type="Number">1.0794564485549927</Data></Cell>
    <Cell><Data ss:Type="Number">11.912905693054199</Data></Cell>
    <Cell><Data ss:Type="Number">15.24824047088623</Data></Cell>
    <Cell ss:Index="25"><Data ss:Type="Number">60.693897247314453</Data></Cell>
    <Cell><Data ss:Type="Number">0</Data></Cell>
    <Cell><Data ss:Type="Number">13.899999618530273</Data></Cell>
    <Cell><Data ss:Type="Number">5960</Data></Cell>
    <Cell><Data ss:Type="Number">266</Data></Cell>
    <Cell><Data ss:Type="Number">0.62000000476837158</Data></Cell>
    <Cell><Data ss:Type="Number">0.43999999761581421</Data></Cell>
    <Cell><Data ss:Type="Number">72</Data></Cell>
    <Cell><Data ss:Type="Number">119</Data></Cell>
    <Cell><Data ss:Type="Number">0</Data></Cell>
    <Cell><Data ss:Type="Number">0</Data></Cell>
    <Cell><Data ss:Type="Number">0</Data></Cell>
    <Cell><Data ss:Type="Number">1</Data></Cell>
    <Cell><Data ss:Type="Number">0.69999998807907104</Data></Cell>
    <Cell><Data ss:Type="Number">1.0399999618530273</Data></Cell>
    <Cell ss:Index="41"><Data ss:Type="Number">69.724769592285156</Data></Cell>
   </Row>
   <Row>
    <Cell><Data ss:Type="String">RSM</Data></Cell>
    <Cell><Data ss:Type="Number">489</Data></Cell>
    <Cell><Data ss:Type="String">Feminino</Data></Cell>
    <Cell><Data ss:Type="String">Yes</Data></Cell>
    <Cell><Data ss:Type="String">No</Data></Cell>
    <Cell><Data ss:Type="String">No</Data></Cell>
    <Cell><Data ss:Type="Number">3</Data></Cell>
    <Cell><Data ss:Type="Number">25.963855743408203</Data></Cell>
    <Cell><Data ss:Type="Number">0</Data></Cell>
    <Cell><Data ss:Type="Number">22.942131042480469</Data></Cell>
    <Cell><Data ss:Type="Number">0</Data></Cell>
    <Cell><Data ss:Type="Number">0</Data></Cell>
    <Cell><Data ss:Type="Number">1</Data></Cell>
    <Cell><Data ss:Type="Number">0</Data></Cell>
    <Cell><Data ss:Type="Number">0</Data></Cell>
    <Cell><Data ss:Type="Number">72</Data></Cell>
    <Cell><Data ss:Type="Number">-20.593889236450195</Data></Cell>
    <Cell><Data ss:Type="Number">-24.216667175292969</Data></Cell>
    <Cell><Data ss:Type="Number">65.136146545410156</Data></Cell>
    <Cell><Data ss:Type="Number">101.09342193603516</Data></Cell>
    <Cell><Data ss:Type="Number">2.0509819984436035</Data></Cell>
    <Cell><Data ss:Type="Number">16.746896743774414</Data></Cell>
    <Cell><Data ss:Type="Number">15.272662162780762</Data></Cell>
    <Cell><Data ss:Type="Number">2.057356595993042</Data></Cell>
    <Cell><Data ss:Type="Number">57.830886840820312</Data></Cell>
    <Cell><Data ss:Type="Number">0</Data></Cell>
    <Cell><Data ss:Type="Number">13.399999618530273</Data></Cell>
    <Cell><Data ss:Type="Number">7700</Data></Cell>
    <Cell><Data ss:Type="Number">348</Data></Cell>
    <Cell><Data ss:Type="Number">0.60000002384185791</Data></Cell>
    <Cell><Data ss:Type="Number">0.20000000298023224</Data></Cell>
    <Cell><Data ss:Type="Number">94</Data></Cell>
    <Cell><Data ss:Type="Number">116</Data></Cell>
    <Cell><Data ss:Type="Number">0</Data></Cell>
    <Cell><Data ss:Type="Number">0</Data></Cell>
    <Cell><Data ss:Type="Number">0</Data></Cell>
    <Cell><Data ss:Type="Number">1</Data></Cell>
    <Cell><Data ss:Type="Number">0.80000001192092896</Data></Cell>
    <Cell><Data ss:Type="Number">0.9100000262260437</Data></Cell>
    <Cell><Data ss:Type="Number">2.0183260440826416</Data></Cell>
    <Cell><Data ss:Type="Number">95.229354858398438</Data></Cell>
   </Row>
   <Row>
    <Cell><Data ss:Type="String">ERS</Data></Cell>
    <Cell><Data ss:Type="Number">206</Data></Cell>
    <Cell><Data ss:Type="String">Masculino</Data></Cell>
    <Cell><Data ss:Type="String">No</Data></Cell>
    <Cell><Data ss:Type="String">No</Data></Cell>
    <Cell><Data ss:Type="String">No</Data></Cell>
    <Cell><Data ss:Type="Number">0</Data></Cell>
    <Cell><Data ss:Type="Number">22.683460235595703</Data></Cell>
    <Cell><Data ss:Type="Number">0</Data></Cell>
    <Cell><Data ss:Type="Number">23.564014434814453</Data></Cell>
    <Cell><Data ss:Type="Number">0</Data></Cell>
    <Cell><Data ss:Type="Number">0</Data></Cell>
    <Cell><Data ss:Type="Number">2</Data></Cell>
    <Cell><Data ss:Type="Number">0</Data></Cell>
    <Cell><Data ss:Type="Number">0</Data></Cell>
    <Cell><Data ss:Type="Number">70</Data></Cell>
    <Cell><Data ss:Type="Number">-18.463529586791992</Data></Cell>
    <Cell><Data ss:Type="Number">-18.266666412353516</Data></Cell>
    <Cell><Data ss:Type="Number">68.326385498046875</Data></Cell>
    <Cell><Data ss:Type="Number">82.204078674316406</Data></Cell>
    <Cell><Data ss:Type="Number">1.5065203905105591</Data></Cell>
    <Cell><Data ss:Type="Number">17.626628875732422</Data></Cell>
    <Cell><Data ss:Type="Number">14.376635551452637</Data></Cell>
    <Cell ss:Index="25"><Data ss:Type="Number">61.891368865966797</Data></Cell>
    <Cell><Data ss:Type="Number">0</Data></Cell>
    <Cell><Data ss:Type="Number">13.899999618530273</Data></Cell>
    <Cell><Data ss:Type="Number">9311</Data></Cell>
    <Cell><Data ss:Type="Number">288</Data></Cell>
    <Cell><Data ss:Type="Number">1</Data></Cell>
    <Cell><Data ss:Type="Number">0.20000000298023224</Data></Cell>
    <Cell><Data ss:Type="Number">85</Data></Cell>
    <Cell><Data ss:Type="Number">123</Data></Cell>
    <Cell><Data ss:Type="Number">0</Data></Cell>
    <Cell><Data ss:Type="Number">0</Data></Cell>
    <Cell><Data ss:Type="Number">0</Data></Cell>
    <Cell><Data ss:Type="Number">1</Data></Cell>
    <Cell><Data ss:Type="Number">1.1000000238418579</Data></Cell>
    <Cell><Data ss:Type="Number">1.1100000143051147</Data></Cell>
    <Cell><Data ss:Type="Number">2.2440147399902344</Data></Cell>
    <Cell><Data ss:Type="Number">366.97247314453125</Data></Cell>
   </Row>
   <Row>
    <Cell><Data ss:Type="String">MSP</Data></Cell>
    <Cell><Data ss:Type="Number">395</Data></Cell>
    <Cell><Data ss:Type="String">Feminino</Data></Cell>
    <Cell><Data ss:Type="String">Yes</Data></Cell>
    <Cell><Data ss:Type="String">No</Data></Cell>
    <Cell><Data ss:Type="String">No</Data></Cell>
    <Cell><Data ss:Type="Number">1</Data></Cell>
    <Cell><Data ss:Type="Number">33.118839263916016</Data></Cell>
    <Cell><Data ss:Type="Number">1</Data></Cell>
    <Cell><Data ss:Type="Number">26.504962921142578</Data></Cell>
    <Cell><Data ss:Type="Number">1</Data></Cell>
    <Cell><Data ss:Type="Number">0</Data></Cell>
    <Cell><Data ss:Type="Number">2</Data></Cell>
    <Cell><Data ss:Type="Number">0</Data></Cell>
    <Cell><Data ss:Type="Number">0</Data></Cell>
    <Cell><Data ss:Type="Number">66</Data></Cell>
    <Cell><Data ss:Type="Number">-22.138570785522461</Data></Cell>
    <Cell><Data ss:Type="Number">-21.600000381469727</Data></Cell>
    <Cell><Data ss:Type="Number">46.564418792724609</Data></Cell>
    <Cell><Data ss:Type="Number">110.97456359863281</Data></Cell>
    <Cell><Data ss:Type="Number">2.0872039794921875</Data></Cell>
    <Cell><Data ss:Type="Number">17.335700988769531</Data></Cell>
    <Cell><Data ss:Type="Number">15.158194541931152</Data></Cell>
    <Cell><Data ss:Type="Number">2.0598504543304443</Data></Cell>
    <Cell><Data ss:Type="Number">61.632572174072266</Data></Cell>
    <Cell><Data ss:Type="Number">0</Data></Cell>
    <Cell><Data ss:Type="Number">11.899999618530273</Data></Cell>
    <Cell><Data ss:Type="Number">9590</Data></Cell>
    <Cell><Data ss:Type="Number">295</Data></Cell>
    <Cell><Data ss:Type="Number">0.69999998807907104</Data></Cell>
    <Cell><Data ss:Type="Number">0.40000000596046448</Data></Cell>
    <Cell><Data ss:Type="Number">87</Data></Cell>
    <Cell><Data ss:Type="Number">114</Data></Cell>
    <Cell><Data ss:Type="Number">0</Data></Cell>
    <Cell><Data ss:Type="Number">1</Data></Cell>
    <Cell><Data ss:Type="Number">0</Data></Cell>
    <Cell><Data ss:Type="Number">0</Data></Cell>
    <Cell><Data ss:Type="Number">1.1000000238418579</Data></Cell>
    <Cell><Data ss:Type="Number">0.99000000953674316</Data></Cell>
    <Cell><Data ss:Type="Number">2.3214411735534668</Data></Cell>
    <Cell><Data ss:Type="Number">330.27523803710938</Data></Cell>
   </Row>
   <Row>
    <Cell><Data ss:Type="String">MGC</Data></Cell>
    <Cell><Data ss:Type="Number">18</Data></Cell>
    <Cell><Data ss:Type="String">Feminino</Data></Cell>
    <Cell><Data ss:Type="String">Yes</Data></Cell>
    <Cell><Data ss:Type="String">No</Data></Cell>
    <Cell><Data ss:Type="String">No</Data></Cell>
    <Cell><Data ss:Type="Number">0</Data></Cell>
    <Cell><Data ss:Type="Number">31.571741104125977</Data></Cell>
    <Cell><Data ss:Type="Number">0</Data></Cell>
    <Cell><Data ss:Type="Number">25.004217147827148</Data></Cell>
    <Cell><Data ss:Type="Number">0</Data></Cell>
    <Cell><Data ss:Type="Number">0</Data></Cell>
    <Cell><Data ss:Type="Number">1</Data></Cell>
    <Cell><Data ss:Type="Number">0</Data></Cell>
    <Cell><Data ss:Type="Number">0</Data></Cell>
    <Cell><Data ss:Type="Number">98</Data></Cell>
    <Cell><Data ss:Type="Number">-22.462499618530273</Data></Cell>
    <Cell><Data ss:Type="Number">-23.783332824707031</Data></Cell>
    <Cell><Data ss:Type="Number">78.156661987304688</Data></Cell>
    <Cell><Data ss:Type="Number">89.910629272460938</Data></Cell>
    <Cell><Data ss:Type="Number">1.3478045463562012</Data></Cell>
    <Cell><Data ss:Type="Number">13.710556983947754</Data></Cell>
    <Cell><Data ss:Type="Number">16.946918487548828</Data></Cell>
    <Cell><Data ss:Type="Number">2.2693266868591309</Data></Cell>
    <Cell><Data ss:Type="Number">57.840023040771484</Data></Cell>
    <Cell><Data ss:Type="Number">0</Data></Cell>
    <Cell><Data ss:Type="Number">13.5</Data></Cell>
    <Cell><Data ss:Type="Number">5690</Data></Cell>
    <Cell><Data ss:Type="Number">162</Data></Cell>
    <Cell><Data ss:Type="Number">0.60000002384185791</Data></Cell>
    <Cell><Data ss:Type="Number">0.20000000298023224</Data></Cell>
    <Cell><Data ss:Type="Number">96</Data></Cell>
    <Cell><Data ss:Type="Number">120</Data></Cell>
    <Cell><Data ss:Type="Number">0</Data></Cell>
    <Cell><Data ss:Type="Number">0</Data></Cell>
    <Cell><Data ss:Type="Number">0</Data></Cell>
    <Cell><Data ss:Type="Number">1</Data></Cell>
    <Cell><Data ss:Type="Number">1.5</Data></Cell>
    <Cell><Data ss:Type="Number">1.1799999475479126</Data></Cell>
    <Cell><Data ss:Type="Number">2.3951883316040039</Data></Cell>
    <Cell><Data ss:Type="Number">73.394493103027344</Data></Cell>
   </Row>
   <Row>
    <Cell><Data ss:Type="String">FAA</Data></Cell>
    <Cell><Data ss:Type="Number">409</Data></Cell>
    <Cell><Data ss:Type="String">Masculino</Data></Cell>
    <Cell><Data ss:Type="String">Yes</Data></Cell>
    <Cell><Data ss:Type="String">No</Data></Cell>
    <Cell><Data ss:Type="String">No</Data></Cell>
    <Cell><Data ss:Type="Number">0</Data></Cell>
    <Cell><Data ss:Type="Number">44.186748504638672</Data></Cell>
    <Cell><Data ss:Type="Number">1</Data></Cell>
    <Cell><Data ss:Type="Number">21.39280891418457</Data></Cell>
    <Cell><Data ss:Type="Number">1</Data></Cell>
    <Cell><Data ss:Type="Number">0</Data></Cell>
    <Cell><Data ss:Type="Number">0</Data></Cell>
    <Cell><Data ss:Type="Number">0</Data></Cell>
    <Cell><Data ss:Type="Number">0</Data></Cell>
    <Cell><Data ss:Type="Number">70</Data></Cell>
    <Cell><Data ss:Type="Number">-18.629999160766602</Data></Cell>
    <Cell><Data ss:Type="Number">-15.800000190734863</Data></Cell>
    <Cell><Data ss:Type="Number">70.482917785644531</Data></Cell>
    <Cell><Data ss:Type="Number">96.863731384277344</Data></Cell>
    <Cell><Data ss:Type="Number">1.8099803924560547</Data></Cell>
    <Cell><Data ss:Type="Number">14.833961486816406</Data></Cell>
    <Cell><Data ss:Type="Number">19.119318008422852</Data></Cell>
    <Cell><Data ss:Type="Number">1.692695140838623</Data></Cell>
    <Cell><Data ss:Type="Number">58.355613708496094</Data></Cell>
    <Cell><Data ss:Type="Number">0</Data></Cell>
    <Cell><Data ss:Type="Number">14.199999809265137</Data></Cell>
    <Cell><Data ss:Type="Number">7430</Data></Cell>
    <Cell><Data ss:Type="Number">85</Data></Cell>
    <Cell><Data ss:Type="Number">1</Data></Cell>
    <Cell><Data ss:Type="Number">0.10000000149011612</Data></Cell>
    <Cell><Data ss:Type="Number">83</Data></Cell>
    <Cell><Data ss:Type="Number">122</Data></Cell>
    <Cell><Data ss:Type="Number">0</Data></Cell>
    <Cell><Data ss:Type="Number">0</Data></Cell>
    <Cell><Data ss:Type="Number">0</Data></Cell>
    <Cell><Data ss:Type="Number">1</Data></Cell>
    <Cell><Data ss:Type="Number">1.3999999761581421</Data></Cell>
    <Cell><Data ss:Type="Number">1.1499999761581421</Data></Cell>
    <Cell><Data ss:Type="Number">1.9872307777404785</Data></Cell>
    <Cell><Data ss:Type="Number">78.165138244628906</Data></Cell>
   </Row>
   <Row>
    <Cell><Data ss:Type="String">CA</Data></Cell>
    <Cell><Data ss:Type="Number">352</Data></Cell>
    <Cell><Data ss:Type="String">Masculino</Data></Cell>
    <Cell><Data ss:Type="String">No</Data></Cell>
    <Cell><Data ss:Type="String">No</Data></Cell>
    <Cell><Data ss:Type="String">Yes</Data></Cell>
    <Cell><Data ss:Type="Number">1</Data></Cell>
    <Cell><Data ss:Type="Number">62.486309051513672</Data></Cell>
    <Cell><Data ss:Type="Number">1</Data></Cell>
    <Cell><Data ss:Type="Number">26.532516479492188</Data></Cell>
    <Cell><Data ss:Type="Number">0</Data></Cell>
    <Cell><Data ss:Type="Number">0</Data></Cell>
    <Cell><Data ss:Type="Number">1</Data></Cell>
    <Cell><Data ss:Type="Number">0</Data></Cell>
    <Cell><Data ss:Type="Number">0</Data></Cell>
    <Cell><Data ss:Type="Number">86</Data></Cell>
    <Cell><Data ss:Type="Number">-16.134117126464844</Data></Cell>
    <Cell ss:Index="19"><Data ss:Type="Number">86.498725891113281</Data></Cell>
    <Cell><Data ss:Type="Number">60.865085601806641</Data></Cell>
    <Cell><Data ss:Type="Number">0.75540900230407715</Data></Cell>
    <Cell><Data ss:Type="Number">7.3893356323242188</Data></Cell>
    <Cell><Data ss:Type="Number">19.805816650390625</Data></Cell>
    <Cell><Data ss:Type="Number">2.1333332061767578</Data></Cell>
    <Cell><Data ss:Type="Number">49.98822021484375</Data></Cell>
    <Cell ss:Index="27"><Data ss:Type="Number">17.5</Data></Cell>
    <Cell><Data ss:Type="Number">10720</Data></Cell>
    <Cell><Data ss:Type="Number">223</Data></Cell>
    <Cell><Data ss:Type="Number">1.1000000238418579</Data></Cell>
    <Cell><Data ss:Type="Number">0.30000001192092896</Data></Cell>
    <Cell><Data ss:Type="Number">113</Data></Cell>
    <Cell><Data ss:Type="Number">154</Data></Cell>
    <Cell><Data ss:Type="Number">1</Data></Cell>
    <Cell><Data ss:Type="Number">1</Data></Cell>
    <Cell><Data ss:Type="Number">0</Data></Cell>
    <Cell><Data ss:Type="Number">0</Data></Cell>
    <Cell><Data ss:Type="Number">1.5</Data></Cell>
    <Cell><Data ss:Type="Number">1.309999942779541</Data></Cell>
    <Cell ss:Index="41"><Data ss:Type="Number">550.458740234375</Data></Cell>
   </Row>
   <Row>
    <Cell><Data ss:Type="String">JSC</Data></Cell>
    <Cell><Data ss:Type="Number">218</Data></Cell>
    <Cell><Data ss:Type="String">Masculino</Data></Cell>
    <Cell><Data ss:Type="String">Yes</Data></Cell>
    <Cell><Data ss:Type="String">No</Data></Cell>
    <Cell><Data ss:Type="String">No</Data></Cell>
    <Cell><Data ss:Type="Number">2</Data></Cell>
    <Cell><Data ss:Type="Number">35.186199188232422</Data></Cell>
    <Cell><Data ss:Type="Number">1</Data></Cell>
    <Cell><Data ss:Type="Number">32.386032104492188</Data></Cell>
    <Cell><Data ss:Type="Number">0</Data></Cell>
    <Cell><Data ss:Type="Number">0</Data></Cell>
    <Cell><Data ss:Type="Number">2</Data></Cell>
    <Cell><Data ss:Type="Number">0</Data></Cell>
    <Cell><Data ss:Type="Number">0</Data></Cell>
    <Cell><Data ss:Type="Number">63</Data></Cell>
    <Cell><Data ss:Type="Number">-18.190000534057617</Data></Cell>
    <Cell><Data ss:Type="Number">-17.366666793823242</Data></Cell>
    <Cell><Data ss:Type="Number">100.59291076660156</Data></Cell>
    <Cell><Data ss:Type="Number">61.801528930664062</Data></Cell>
    <Cell><Data ss:Type="Number">1.1420302391052246</Data></Cell>
    <Cell><Data ss:Type="Number">13.384390830993652</Data></Cell>
    <Cell><Data ss:Type="Number">20.777463912963867</Data></Cell>
    <Cell><Data ss:Type="Number">2.0554156303405762</Data></Cell>
    <Cell><Data ss:Type="Number">49.083915710449219</Data></Cell>
    <Cell><Data ss:Type="Number">0</Data></Cell>
    <Cell><Data ss:Type="Number">14.899999618530273</Data></Cell>
    <Cell><Data ss:Type="Number">4260</Data></Cell>
    <Cell><Data ss:Type="Number">268</Data></Cell>
    <Cell><Data ss:Type="Number">0.81000000238418579</Data></Cell>
    <Cell><Data ss:Type="Number">0.36000001430511475</Data></Cell>
    <Cell><Data ss:Type="Number">122</Data></Cell>
    <Cell><Data ss:Type="Number">160</Data></Cell>
    <Cell><Data ss:Type="Number">1</Data></Cell>
    <Cell><Data ss:Type="Number">1</Data></Cell>
    <Cell><Data ss:Type="Number">0</Data></Cell>
    <Cell><Data ss:Type="Number">0</Data></Cell>
    <Cell><Data ss:Type="Number">0.89999997615814209</Data></Cell>
    <Cell><Data ss:Type="Number">0.9100000262260437</Data></Cell>
    <Cell ss:Index="41"><Data ss:Type="Number">550.458740234375</Data></Cell>
   </Row>
   <Row>
    <Cell><Data ss:Type="String">ASM</Data></Cell>
    <Cell><Data ss:Type="Number">417</Data></Cell>
    <Cell><Data ss:Type="String">Masculino</Data></Cell>
    <Cell><Data ss:Type="String">No</Data></Cell>
    <Cell><Data ss:Type="String">No</Data></Cell>
    <Cell><Data ss:Type="String">No</Data></Cell>
    <Cell><Data ss:Type="Number">2</Data></Cell>
    <Cell><Data ss:Type="Number">24.761774063110352</Data></Cell>
    <Cell><Data ss:Type="Number">0</Data></Cell>
    <Cell><Data ss:Type="Number">27.07899284362793</Data></Cell>
    <Cell><Data ss:Type="Number">0</Data></Cell>
    <Cell><Data ss:Type="Number">0</Data></Cell>
    <Cell><Data ss:Type="Number">2</Data></Cell>
    <Cell><Data ss:Type="Number">0</Data></Cell>
    <Cell><Data ss:Type="Number">0</Data></Cell>
    <Cell><Data ss:Type="Number">87</Data></Cell>
    <Cell><Data ss:Type="Number">-15.127778053283691</Data></Cell>
    <Cell><Data ss:Type="Number">-18.966667175292969</Data></Cell>
    <Cell><Data ss:Type="Number">70.693840026855469</Data></Cell>
    <Cell><Data ss:Type="Number">80.875518798828125</Data></Cell>
    <Cell><Data ss:Type="Number">1.3771848678588867</Data></Cell>
    <Cell><Data ss:Type="Number">13.541769027709961</Data></Cell>
    <Cell><Data ss:Type="Number">11.22847843170166</Data></Cell>
    <Cell><Data ss:Type="Number">2.015113353729248</Data></Cell>
    <Cell><Data ss:Type="Number">57.612682342529297</Data></Cell>
    <Cell><Data ss:Type="Number">0</Data></Cell>
    <Cell><Data ss:Type="Number">16.899999618530273</Data></Cell>
    <Cell><Data ss:Type="Number">8770</Data></Cell>
    <Cell><Data ss:Type="Number">325</Data></Cell>
    <Cell><Data ss:Type="Number">1.1000000238418579</Data></Cell>
    <Cell><Data ss:Type="Number">0.30000001192092896</Data></Cell>
    <Cell><Data ss:Type="Number">75</Data></Cell>
    <Cell><Data ss:Type="Number">131</Data></Cell>
    <Cell><Data ss:Type="Number">0</Data></Cell>
    <Cell><Data ss:Type="Number">1</Data></Cell>
    <Cell><Data ss:Type="Number">0</Data></Cell>
    <Cell><Data ss:Type="Number">1</Data></Cell>
    <Cell><Data ss:Type="Number">1.2999999523162842</Data></Cell>
    <Cell><Data ss:Type="Number">1.1499999761581421</Data></Cell>
    <Cell><Data ss:Type="Number">2.2835984230041504</Data></Cell>
    <Cell><Data ss:Type="Number">366.97247314453125</Data></Cell>
   </Row>
   <Row>
    <Cell><Data ss:Type="String">AMS</Data></Cell>
    <Cell><Data ss:Type="Number">432</Data></Cell>
    <Cell><Data ss:Type="String">Feminino</Data></Cell>
    <Cell><Data ss:Type="String">Yes</Data></Cell>
    <Cell><Data ss:Type="String">No</Data></Cell>
    <Cell><Data ss:Type="String">Yes</Data></Cell>
    <Cell><Data ss:Type="Number">1</Data></Cell>
    <Cell><Data ss:Type="Number">57.217964172363281</Data></Cell>
    <Cell><Data ss:Type="Number">0</Data></Cell>
    <Cell><Data ss:Type="Number">31.565454483032227</Data></Cell>
    <Cell><Data ss:Type="Number">0</Data></Cell>
    <Cell><Data ss:Type="Number">0</Data></Cell>
    <Cell><Data ss:Type="Number">3</Data></Cell>
    <Cell><Data ss:Type="Number">0</Data></Cell>
    <Cell><Data ss:Type="Number">0</Data></Cell>
    <Cell><Data ss:Type="Number">71</Data></Cell>
    <Cell><Data ss:Type="Number">-18.655000686645508</Data></Cell>
    <Cell><Data ss:Type="Number">-28.616666793823242</Data></Cell>
    <Cell><Data ss:Type="Number">71.222511291503906</Data></Cell>
    <Cell><Data ss:Type="Number">78.748275756835938</Data></Cell>
    <Cell><Data ss:Type="Number">1.0403668880462646</Data></Cell>
    <Cell><Data ss:Type="Number">11.438924789428711</Data></Cell>
    <Cell><Data ss:Type="Number">17.204122543334961</Data></Cell>
    <Cell><Data ss:Type="Number">2.4727272987365723</Data></Cell>
    <Cell><Data ss:Type="Number">63.221206665039062</Data></Cell>
    <Cell><Data ss:Type="Number">96</Data></Cell>
    <Cell><Data ss:Type="Number">12.699999809265137</Data></Cell>
    <Cell><Data ss:Type="Number">3590</Data></Cell>
    <Cell><Data ss:Type="Number">276</Data></Cell>
    <Cell><Data ss:Type="Number">1</Data></Cell>
    <Cell><Data ss:Type="Number">0.20000000298023224</Data></Cell>
    <Cell><Data ss:Type="Number">101</Data></Cell>
    <Cell><Data ss:Type="Number">161</Data></Cell>
    <Cell><Data ss:Type="Number">1</Data></Cell>
    <Cell><Data ss:Type="Number">0</Data></Cell>
    <Cell><Data ss:Type="Number">0</Data></Cell>
    <Cell><Data ss:Type="Number">0</Data></Cell>
    <Cell><Data ss:Type="Number">1.1000000238418579</Data></Cell>
    <Cell><Data ss:Type="Number">1.1000000238418579</Data></Cell>
    <Cell ss:Index="41"><Data ss:Type="Number">642.20184326171875</Data></Cell>
   </Row>
   <Row>
    <Cell><Data ss:Type="String">MAS</Data></Cell>
    <Cell><Data ss:Type="Number">265</Data></Cell>
    <Cell><Data ss:Type="String">Feminino</Data></Cell>
    <Cell><Data ss:Type="String">Yes</Data></Cell>
    <Cell><Data ss:Type="String">No</Data></Cell>
    <Cell><Data ss:Type="String">No</Data></Cell>
    <Cell><Data ss:Type="Number">1</Data></Cell>
    <Cell><Data ss:Type="Number">21.623767852783203</Data></Cell>
    <Cell><Data ss:Type="Number">0</Data></Cell>
    <Cell><Data ss:Type="Number">21.083026885986328</Data></Cell>
    <Cell><Data ss:Type="Number">0</Data></Cell>
    <Cell><Data ss:Type="Number">0</Data></Cell>
    <Cell><Data ss:Type="Number">2</Data></Cell>
    <Cell><Data ss:Type="Number">0</Data></Cell>
    <Cell><Data ss:Type="Number">0</Data></Cell>
    <Cell><Data ss:Type="Number">83</Data></Cell>
    <Cell><Data ss:Type="Number">-20.830625534057617</Data></Cell>
    <Cell><Data ss:Type="Number">-27.266666412353516</Data></Cell>
    <Cell><Data ss:Type="Number">63.597282409667969</Data></Cell>
    <Cell><Data ss:Type="Number">91.949317932128906</Data></Cell>
    <Cell><Data ss:Type="Number">1.6983338594436646</Data></Cell>
    <Cell><Data ss:Type="Number">16.233217239379883</Data></Cell>
    <Cell><Data ss:Type="Number">12.953503608703613</Data></Cell>
    <Cell><Data ss:Type="Number">2.2292191982269287</Data></Cell>
    <Cell><Data ss:Type="Number">57.604076385498047</Data></Cell>
    <Cell><Data ss:Type="Number">0</Data></Cell>
    <Cell><Data ss:Type="Number">12.5</Data></Cell>
    <Cell><Data ss:Type="Number">7790</Data></Cell>
    <Cell><Data ss:Type="Number">453</Data></Cell>
    <Cell><Data ss:Type="Number">0.80000001192092896</Data></Cell>
    <Cell><Data ss:Type="Number">0.30000001192092896</Data></Cell>
    <Cell><Data ss:Type="Number">138</Data></Cell>
    <Cell><Data ss:Type="Number">121</Data></Cell>
    <Cell><Data ss:Type="Number">0</Data></Cell>
    <Cell><Data ss:Type="Number">1</Data></Cell>
    <Cell><Data ss:Type="Number">0</Data></Cell>
    <Cell><Data ss:Type="Number">1</Data></Cell>
    <Cell><Data ss:Type="Number">1.3999999761581421</Data></Cell>
    <Cell><Data ss:Type="Number">1.0099999904632568</Data></Cell>
    <Cell ss:Index="41"><Data ss:Type="Number">642.20184326171875</Data></Cell>
   </Row>
   <Row>
    <Cell><Data ss:Type="String">ASC</Data></Cell>
    <Cell><Data ss:Type="Number">528</Data></Cell>
    <Cell><Data ss:Type="String">Feminino</Data></Cell>
    <Cell><Data ss:Type="String">Yes</Data></Cell>
    <Cell><Data ss:Type="String">No</Data></Cell>
    <Cell><Data ss:Type="String">No</Data></Cell>
    <Cell><Data ss:Type="Number">1</Data></Cell>
    <Cell><Data ss:Type="Number">31.106243133544922</Data></Cell>
    <Cell><Data ss:Type="Number">0</Data></Cell>
    <Cell><Data ss:Type="Number">24.216245651245117</Data></Cell>
    <Cell><Data ss:Type="Number">0</Data></Cell>
    <Cell><Data ss:Type="Number">0</Data></Cell>
    <Cell><Data ss:Type="Number">2</Data></Cell>
    <Cell><Data ss:Type="Number">0</Data></Cell>
    <Cell><Data ss:Type="Number">0</Data></Cell>
    <Cell><Data ss:Type="Number">103</Data></Cell>
    <Cell><Data ss:Type="Number">-18.400554656982422</Data></Cell>
    <Cell ss:Index="19"><Data ss:Type="Number">51.124279022216797</Data></Cell>
    <Cell><Data ss:Type="Number">97.425697326660156</Data></Cell>
    <Cell><Data ss:Type="Number">1.3025938272476196</Data></Cell>
    <Cell><Data ss:Type="Number">16.461931228637695</Data></Cell>
    <Cell><Data ss:Type="Number">10.337388038635254</Data></Cell>
    <Cell><Data ss:Type="Number">1.9748110771179199</Data></Cell>
    <Cell><Data ss:Type="Number">56.133636474609375</Data></Cell>
    <Cell><Data ss:Type="Number">12</Data></Cell>
    <Cell><Data ss:Type="Number">14.399999618530273</Data></Cell>
    <Cell><Data ss:Type="Number">12190</Data></Cell>
    <Cell><Data ss:Type="Number">336</Data></Cell>
    <Cell><Data ss:Type="Number">0.80000001192092896</Data></Cell>
    <Cell><Data ss:Type="Number">0.30000001192092896</Data></Cell>
    <Cell><Data ss:Type="Number">109</Data></Cell>
    <Cell><Data ss:Type="Number">128</Data></Cell>
    <Cell><Data ss:Type="Number">0</Data></Cell>
    <Cell><Data ss:Type="Number">1</Data></Cell>
    <Cell><Data ss:Type="Number">0</Data></Cell>
    <Cell><Data ss:Type="Number">1</Data></Cell>
    <Cell><Data ss:Type="Number">0.80000001192092896</Data></Cell>
    <Cell><Data ss:Type="Number">1.0299999713897705</Data></Cell>
    <Cell ss:Index="41"><Data ss:Type="Number">366.97247314453125</Data></Cell>
   </Row>
   <Row>
    <Cell><Data ss:Type="String">MVS</Data></Cell>
    <Cell><Data ss:Type="Number">418</Data></Cell>
    <Cell><Data ss:Type="String">Feminino</Data></Cell>
    <Cell><Data ss:Type="String">Yes</Data></Cell>
    <Cell><Data ss:Type="String">No</Data></Cell>
    <Cell><Data ss:Type="String">No</Data></Cell>
    <Cell><Data ss:Type="Number">1</Data></Cell>
    <Cell><Data ss:Type="Number">60.049289703369141</Data></Cell>
    <Cell><Data ss:Type="Number">1</Data></Cell>
    <Cell><Data ss:Type="Number">26.007631301879883</Data></Cell>
    <Cell><Data ss:Type="Number">0</Data></Cell>
    <Cell><Data ss:Type="Number">0</Data></Cell>
    <Cell><Data ss:Type="Number">1</Data></Cell>
    <Cell><Data ss:Type="Number">0</Data></Cell>
    <Cell><Data ss:Type="Number">1</Data></Cell>
    <Cell><Data ss:Type="Number">85</Data></Cell>
    <Cell><Data ss:Type="Number">-14.821249961853027</Data></Cell>
    <Cell><Data ss:Type="Number">-18.850000381469727</Data></Cell>
    <Cell><Data ss:Type="Number">75.127700805664062</Data></Cell>
    <Cell><Data ss:Type="Number">65.401374816894531</Data></Cell>
    <Cell><Data ss:Type="Number">0.9195740818977356</Data></Cell>
    <Cell><Data ss:Type="Number">7.5403985977172852</Data></Cell>
    <Cell><Data ss:Type="Number">19.701730728149414</Data></Cell>
    <Cell><Data ss:Type="Number">1.5885947942733765</Data></Cell>
    <Cell><Data ss:Type="Number">56.287021636962891</Data></Cell>
    <Cell><Data ss:Type="Number">0</Data></Cell>
    <Cell><Data ss:Type="Number">13.300000190734863</Data></Cell>
    <Cell><Data ss:Type="Number">6380</Data></Cell>
    <Cell><Data ss:Type="Number">245</Data></Cell>
    <Cell><Data ss:Type="Number">0.99000000953674316</Data></Cell>
    <Cell ss:Index="32"><Data ss:Type="Number">94</Data></Cell>
    <Cell><Data ss:Type="Number">137</Data></Cell>
    <Cell><Data ss:Type="Number">1</Data></Cell>
    <Cell><Data ss:Type="Number">1</Data></Cell>
    <Cell><Data ss:Type="Number">1</Data></Cell>
    <Cell><Data ss:Type="Number">0</Data></Cell>
    <Cell><Data ss:Type="Number">0.60000002384185791</Data></Cell>
    <Cell><Data ss:Type="Number">0.98000001907348633</Data></Cell>
    <Cell><Data ss:Type="Number">2.2992687225341797</Data></Cell>
    <Cell><Data ss:Type="Number">311.92660522460938</Data></Cell>
   </Row>
   <Row>
    <Cell><Data ss:Type="String">FJB</Data></Cell>
    <Cell><Data ss:Type="Number">238</Data></Cell>
    <Cell><Data ss:Type="String">Feminino</Data></Cell>
    <Cell><Data ss:Type="String">Yes</Data></Cell>
    <Cell><Data ss:Type="String">No</Data></Cell>
    <Cell><Data ss:Type="String">No</Data></Cell>
    <Cell><Data ss:Type="Number">1</Data></Cell>
    <Cell><Data ss:Type="Number">37.973712921142578</Data></Cell>
    <Cell><Data ss:Type="Number">0</Data></Cell>
    <Cell><Data ss:Type="Number">23.850156784057617</Data></Cell>
    <Cell><Data ss:Type="Number">0</Data></Cell>
    <Cell><Data ss:Type="Number">0</Data></Cell>
    <Cell><Data ss:Type="Number">3</Data></Cell>
    <Cell><Data ss:Type="Number">0</Data></Cell>
    <Cell><Data ss:Type="Number">0</Data></Cell>
    <Cell><Data ss:Type="Number">73</Data></Cell>
    <Cell><Data ss:Type="Number">-21.348749160766602</Data></Cell>
    <Cell><Data ss:Type="Number">-24.133333206176758</Data></Cell>
    <Cell><Data ss:Type="Number">61.0599365234375</Data></Cell>
    <Cell><Data ss:Type="Number">88.858955383300781</Data></Cell>
    <Cell><Data ss:Type="Number">1.3511232137680054</Data></Cell>
    <Cell><Data ss:Type="Number">15.891637802124023</Data></Cell>
    <Cell><Data ss:Type="Number">14.621658325195312</Data></Cell>
    <Cell><Data ss:Type="Number">2.0957179069519043</Data></Cell>
    <Cell><Data ss:Type="Number">56.3363037109375</Data></Cell>
    <Cell><Data ss:Type="Number">0</Data></Cell>
    <Cell><Data ss:Type="Number">13.300000190734863</Data></Cell>
    <Cell><Data ss:Type="Number">5340</Data></Cell>
    <Cell><Data ss:Type="Number">195</Data></Cell>
    <Cell><Data ss:Type="Number">0.69999998807907104</Data></Cell>
    <Cell><Data ss:Type="Number">0.5</Data></Cell>
    <Cell><Data ss:Type="Number">105</Data></Cell>
    <Cell><Data ss:Type="Number">116</Data></Cell>
    <Cell><Data ss:Type="Number">0</Data></Cell>
    <Cell><Data ss:Type="Number">1</Data></Cell>
    <Cell><Data ss:Type="Number">0</Data></Cell>
    <Cell><Data ss:Type="Number">1</Data></Cell>
    <Cell><Data ss:Type="Number">0.5</Data></Cell>
    <Cell><Data ss:Type="Number">0.87999999523162842</Data></Cell>
    <Cell ss:Index="41"><Data ss:Type="Number">440.36697387695312</Data></Cell>
   </Row>
   <Row>
    <Cell><Data ss:Type="String">ATF</Data></Cell>
    <Cell><Data ss:Type="Number">442</Data></Cell>
    <Cell><Data ss:Type="String">Masculino</Data></Cell>
    <Cell><Data ss:Type="String">Yes</Data></Cell>
    <Cell><Data ss:Type="String">No</Data></Cell>
    <Cell><Data ss:Type="String">No</Data></Cell>
    <Cell><Data ss:Type="Number">3</Data></Cell>
    <Cell><Data ss:Type="Number">72.196060180664062</Data></Cell>
    <Cell><Data ss:Type="Number">1</Data></Cell>
    <Cell><Data ss:Type="Number">24.012947082519531</Data></Cell>
    <Cell><Data ss:Type="Number">1</Data></Cell>
    <Cell><Data ss:Type="Number">1</Data></Cell>
    <Cell><Data ss:Type="Number">0</Data></Cell>
    <Cell><Data ss:Type="Number">0</Data></Cell>
    <Cell><Data ss:Type="Number">0</Data></Cell>
    <Cell><Data ss:Type="Number">73</Data></Cell>
    <Cell><Data ss:Type="Number">-17.227058410644531</Data></Cell>
    <Cell ss:Index="19"><Data ss:Type="Number">92.994171142578125</Data></Cell>
    <Cell><Data ss:Type="Number">54.238616943359375</Data></Cell>
    <Cell><Data ss:Type="Number">0.6377105712890625</Data></Cell>
    <Cell><Data ss:Type="Number">6.0049037933349609</Data></Cell>
    <Cell><Data ss:Type="Number">24.302288055419922</Data></Cell>
    <Cell><Data ss:Type="Number">2.1360201835632324</Data></Cell>
    <Cell><Data ss:Type="Number">51.981414794921875</Data></Cell>
    <Cell><Data ss:Type="Number">0</Data></Cell>
    <Cell><Data ss:Type="Number">14.5</Data></Cell>
    <Cell><Data ss:Type="Number">7320</Data></Cell>
    <Cell><Data ss:Type="Number">158</Data></Cell>
    <Cell><Data ss:Type="Number">1.2999999523162842</Data></Cell>
    <Cell><Data ss:Type="Number">0.20000000298023224</Data></Cell>
    <Cell><Data ss:Type="Number">91</Data></Cell>
    <Cell><Data ss:Type="Number">155</Data></Cell>
    <Cell><Data ss:Type="Number">1</Data></Cell>
    <Cell><Data ss:Type="Number">0</Data></Cell>
    <Cell><Data ss:Type="Number">1</Data></Cell>
    <Cell><Data ss:Type="Number">0</Data></Cell>
    <Cell><Data ss:Type="Number">0.89999997615814209</Data></Cell>
    <Cell><Data ss:Type="Number">1.0399999618530273</Data></Cell>
    <Cell><Data ss:Type="Number">2.255695104598999</Data></Cell>
    <Cell><Data ss:Type="Number">183.48623657226562</Data></Cell>
   </Row>
   <Row>
    <Cell><Data ss:Type="String">HMM</Data></Cell>
    <Cell><Data ss:Type="Number">188</Data></Cell>
    <Cell><Data ss:Type="String">Masculino</Data></Cell>
    <Cell><Data ss:Type="String">Yes</Data></Cell>
    <Cell><Data ss:Type="String">No</Data></Cell>
    <Cell><Data ss:Type="String">Yes</Data></Cell>
    <Cell><Data ss:Type="Number">1</Data></Cell>
    <Cell><Data ss:Type="Number">43.860897064208984</Data></Cell>
    <Cell><Data ss:Type="Number">1</Data></Cell>
    <Cell><Data ss:Type="Number">35.397922515869141</Data></Cell>
    <Cell><Data ss:Type="Number">0</Data></Cell>
    <Cell><Data ss:Type="Number">0</Data></Cell>
    <Cell><Data ss:Type="Number">1</Data></Cell>
    <Cell><Data ss:Type="Number">0</Data></Cell>
    <Cell><Data ss:Type="Number">0</Data></Cell>
    <Cell><Data ss:Type="Number">60</Data></Cell>
    <Cell><Data ss:Type="Number">-17.753334045410156</Data></Cell>
    <Cell><Data ss:Type="Number">-22.216667175292969</Data></Cell>
    <Cell><Data ss:Type="Number">88.371955871582031</Data></Cell>
    <Cell><Data ss:Type="Number">96.530487060546875</Data></Cell>
    <Cell><Data ss:Type="Number">1.0158166885375977</Data></Cell>
    <Cell><Data ss:Type="Number">14.295280456542969</Data></Cell>
    <Cell><Data ss:Type="Number">24.506494522094727</Data></Cell>
    <Cell><Data ss:Type="Number">2.2670025825500488</Data></Cell>
    <Cell><Data ss:Type="Number">54.468559265136719</Data></Cell>
    <Cell><Data ss:Type="Number">0</Data></Cell>
    <Cell><Data ss:Type="Number">16.100000381469727</Data></Cell>
    <Cell><Data ss:Type="Number">8540</Data></Cell>
    <Cell><Data ss:Type="Number">181</Data></Cell>
    <Cell><Data ss:Type="Number">0.89999997615814209</Data></Cell>
    <Cell><Data ss:Type="Number">1.2000000476837158</Data></Cell>
    <Cell><Data ss:Type="Number">68</Data></Cell>
    <Cell><Data ss:Type="Number">146</Data></Cell>
    <Cell><Data ss:Type="Number">1</Data></Cell>
    <Cell><Data ss:Type="Number">1</Data></Cell>
    <Cell><Data ss:Type="Number">0</Data></Cell>
    <Cell><Data ss:Type="Number">1</Data></Cell>
    <Cell><Data ss:Type="Number">1.5</Data></Cell>
    <Cell><Data ss:Type="Number">0.93999999761581421</Data></Cell>
    <Cell><Data ss:Type="Number">2.4319911003112793</Data></Cell>
    <Cell><Data ss:Type="Number">220.18348693847656</Data></Cell>
   </Row>
   <Row>
    <Cell><Data ss:Type="String">MCA</Data></Cell>
    <Cell><Data ss:Type="Number">285</Data></Cell>
    <Cell><Data ss:Type="String">Feminino</Data></Cell>
    <Cell><Data ss:Type="String">No</Data></Cell>
    <Cell><Data ss:Type="String">Yes</Data></Cell>
    <Cell><Data ss:Type="String">No</Data></Cell>
    <Cell><Data ss:Type="Number">1</Data></Cell>
    <Cell><Data ss:Type="Number">20.254655838012695</Data></Cell>
    <Cell><Data ss:Type="Number">0</Data></Cell>
    <Cell><Data ss:Type="Number">21.27099609375</Data></Cell>
    <Cell><Data ss:Type="Number">0</Data></Cell>
    <Cell><Data ss:Type="Number">0</Data></Cell>
    <Cell><Data ss:Type="Number">3</Data></Cell>
    <Cell><Data ss:Type="Number">0</Data></Cell>
    <Cell><Data ss:Type="Number">0</Data></Cell>
    <Cell><Data ss:Type="Number">62</Data></Cell>
    <Cell><Data ss:Type="Number">-21.251667022705078</Data></Cell>
    <Cell><Data ss:Type="Number">-15.166666984558105</Data></Cell>
    <Cell><Data ss:Type="Number">41.408306121826172</Data></Cell>
    <Cell><Data ss:Type="Number">111.72193145751953</Data></Cell>
    <Cell><Data ss:Type="Number">2.0994312763214111</Data></Cell>
    <Cell><Data ss:Type="Number">19.339197158813477</Data></Cell>
    <Cell><Data ss:Type="Number">15.419958114624023</Data></Cell>
    <Cell><Data ss:Type="Number">1.6750630140304565</Data></Cell>
    <Cell><Data ss:Type="Number">52.986335754394531</Data></Cell>
    <Cell><Data ss:Type="Number">0</Data></Cell>
    <Cell><Data ss:Type="Number">12.5</Data></Cell>
    <Cell><Data ss:Type="Number">6000</Data></Cell>
    <Cell><Data ss:Type="Number">213</Data></Cell>
    <Cell><Data ss:Type="Number">0.60000002384185791</Data></Cell>
    <Cell><Data ss:Type="Number">0.30000001192092896</Data></Cell>
    <Cell><Data ss:Type="Number">101</Data></Cell>
    <Cell><Data ss:Type="Number">97</Data></Cell>
    <Cell><Data ss:Type="Number">0</Data></Cell>
    <Cell><Data ss:Type="Number">1</Data></Cell>
    <Cell><Data ss:Type="Number">1</Data></Cell>
    <Cell><Data ss:Type="Number">0</Data></Cell>
    <Cell><Data ss:Type="Number">0.60000002384185791</Data></Cell>
    <Cell><Data ss:Type="Number">0.98000001907348633</Data></Cell>
    <Cell><Data ss:Type="Number">2.3056883811950684</Data></Cell>
    <Cell><Data ss:Type="Number">458.71560668945312</Data></Cell>
   </Row>
   <Row>
    <Cell><Data ss:Type="String">SN</Data></Cell>
    <Cell><Data ss:Type="Number">302</Data></Cell>
    <Cell><Data ss:Type="String">Masculino</Data></Cell>
    <Cell><Data ss:Type="String">No</Data></Cell>
    <Cell><Data ss:Type="String">No</Data></Cell>
    <Cell><Data ss:Type="String">No</Data></Cell>
    <Cell><Data ss:Type="Number">3</Data></Cell>
    <Cell><Data ss:Type="Number">75.648956298828125</Data></Cell>
    <Cell><Data ss:Type="Number">1</Data></Cell>
    <Cell><Data ss:Type="Number">24.426078796386719</Data></Cell>
    <Cell><Data ss:Type="Number">0</Data></Cell>
    <Cell><Data ss:Type="Number">0</Data></Cell>
    <Cell><Data ss:Type="Number">1</Data></Cell>
    <Cell><Data ss:Type="Number">1</Data></Cell>
    <Cell><Data ss:Type="Number">0</Data></Cell>
    <Cell><Data ss:Type="Number">68</Data></Cell>
    <Cell><Data ss:Type="Number">-17.492727279663086</Data></Cell>
    <Cell><Data ss:Type="Number">-14.266666412353516</Data></Cell>
    <Cell><Data ss:Type="Number">123.15040588378906</Data></Cell>
    <Cell><Data ss:Type="Number">59.787265777587891</Data></Cell>
    <Cell><Data ss:Type="Number">0.79708439111709595</Data></Cell>
    <Cell><Data ss:Type="Number">6.6105203628540039</Data></Cell>
    <Cell><Data ss:Type="Number">39.084480285644531</Data></Cell>
    <Cell><Data ss:Type="Number">1.9950124025344849</Data></Cell>
    <Cell><Data ss:Type="Number">46.711429595947266</Data></Cell>
    <Cell><Data ss:Type="Number">0</Data></Cell>
    <Cell><Data ss:Type="Number">14.399999618530273</Data></Cell>
    <Cell><Data ss:Type="Number">5140</Data></Cell>
    <Cell><Data ss:Type="Number">150</Data></Cell>
    <Cell><Data ss:Type="Number">1.0299999713897705</Data></Cell>
    <Cell><Data ss:Type="Number">0.68999999761581421</Data></Cell>
    <Cell><Data ss:Type="Number">150</Data></Cell>
    <Cell><Data ss:Type="Number">167</Data></Cell>
    <Cell><Data ss:Type="Number">1</Data></Cell>
    <Cell><Data ss:Type="Number">0</Data></Cell>
    <Cell><Data ss:Type="Number">0</Data></Cell>
    <Cell><Data ss:Type="Number">0</Data></Cell>
    <Cell><Data ss:Type="Number">0.80000001192092896</Data></Cell>
    <Cell><Data ss:Type="Number">0.9100000262260437</Data></Cell>
    <Cell><Data ss:Type="Number">2.324148416519165</Data></Cell>
    <Cell><Data ss:Type="Number">366.97247314453125</Data></Cell>
   </Row>
   <Row>
    <Cell><Data ss:Type="String">RSC</Data></Cell>
    <Cell><Data ss:Type="Number">416</Data></Cell>
    <Cell><Data ss:Type="String">Feminino</Data></Cell>
    <Cell><Data ss:Type="String">No</Data></Cell>
    <Cell><Data ss:Type="String">No</Data></Cell>
    <Cell><Data ss:Type="String">No</Data></Cell>
    <Cell><Data ss:Type="Number">0</Data></Cell>
    <Cell><Data ss:Type="Number">26.067907333374023</Data></Cell>
    <Cell><Data ss:Type="Number">0</Data></Cell>
    <Cell><Data ss:Type="Number">26.88865852355957</Data></Cell>
    <Cell><Data ss:Type="Number">0</Data></Cell>
    <Cell><Data ss:Type="Number">0</Data></Cell>
    <Cell><Data ss:Type="Number">2</Data></Cell>
    <Cell><Data ss:Type="Number">0</Data></Cell>
    <Cell><Data ss:Type="Number">0</Data></Cell>
    <Cell><Data ss:Type="Number">91</Data></Cell>
    <Cell><Data ss:Type="Number">-17.027059555053711</Data></Cell>
    <Cell><Data ss:Type="Number">-18.799999237060547</Data></Cell>
    <Cell><Data ss:Type="Number">54.344707489013672</Data></Cell>
    <Cell><Data ss:Type="Number">80.85296630859375</Data></Cell>
    <Cell><Data ss:Type="Number">1.3953087329864502</Data></Cell>
    <Cell><Data ss:Type="Number">13.886649131774902</Data></Cell>
    <Cell><Data ss:Type="Number">12.251288414001465</Data></Cell>
    <Cell><Data ss:Type="Number">1.6246851682662964</Data></Cell>
    <Cell><Data ss:Type="Number">49.906444549560547</Data></Cell>
    <Cell><Data ss:Type="Number">0</Data></Cell>
    <Cell><Data ss:Type="Number">12.300000190734863</Data></Cell>
    <Cell><Data ss:Type="Number">8610</Data></Cell>
    <Cell><Data ss:Type="Number">356</Data></Cell>
    <Cell><Data ss:Type="Number">0.69999998807907104</Data></Cell>
    <Cell><Data ss:Type="Number">0.20000000298023224</Data></Cell>
    <Cell><Data ss:Type="Number">137</Data></Cell>
    <Cell><Data ss:Type="Number">131</Data></Cell>
    <Cell><Data ss:Type="Number">1</Data></Cell>
    <Cell><Data ss:Type="Number">1</Data></Cell>
    <Cell><Data ss:Type="Number">0</Data></Cell>
    <Cell><Data ss:Type="Number">1</Data></Cell>
    <Cell><Data ss:Type="Number">1.1000000238418579</Data></Cell>
    <Cell><Data ss:Type="Number">0.81000000238418579</Data></Cell>
    <Cell><Data ss:Type="Number">2.3180210590362549</Data></Cell>
    <Cell><Data ss:Type="Number">366.97247314453125</Data></Cell>
   </Row>
   <Row>
    <Cell><Data ss:Type="String">ASR</Data></Cell>
    <Cell><Data ss:Type="Number">6</Data></Cell>
    <Cell><Data ss:Type="String">Feminino</Data></Cell>
    <Cell><Data ss:Type="String">Yes</Data></Cell>
    <Cell><Data ss:Type="String">No</Data></Cell>
    <Cell><Data ss:Type="String">No</Data></Cell>
    <Cell><Data ss:Type="Number">1</Data></Cell>
    <Cell><Data ss:Type="Number">39.033405303955078</Data></Cell>
    <Cell><Data ss:Type="Number">0</Data></Cell>
    <Cell><Data ss:Type="Number">31.278696060180664</Data></Cell>
    <Cell><Data ss:Type="Number">0</Data></Cell>
    <Cell><Data ss:Type="Number">0</Data></Cell>
    <Cell><Data ss:Type="Number">2</Data></Cell>
    <Cell><Data ss:Type="Number">0</Data></Cell>
    <Cell><Data ss:Type="Number">0</Data></Cell>
    <Cell><Data ss:Type="Number">95</Data></Cell>
    <Cell><Data ss:Type="Number">-19.982500076293945</Data></Cell>
    <Cell ss:Index="19"><Data ss:Type="Number">59.099636077880859</Data></Cell>
    <Cell><Data ss:Type="Number">77.203140258789062</Data></Cell>
    <Cell><Data ss:Type="Number">1.1870098114013672</Data></Cell>
    <Cell><Data ss:Type="Number">15.050111770629883</Data></Cell>
    <Cell><Data ss:Type="Number">14.206007957458496</Data></Cell>
    <Cell><Data ss:Type="Number">1.511335015296936</Data></Cell>
    <Cell><Data ss:Type="Number">56.225582122802734</Data></Cell>
    <Cell><Data ss:Type="Number">0</Data></Cell>
    <Cell><Data ss:Type="Number">13.300000190734863</Data></Cell>
    <Cell><Data ss:Type="Number">6820</Data></Cell>
    <Cell><Data ss:Type="Number">280</Data></Cell>
    <Cell><Data ss:Type="Number">0.60000002384185791</Data></Cell>
    <Cell><Data ss:Type="Number">0.20000000298023224</Data></Cell>
    <Cell><Data ss:Type="Number">123</Data></Cell>
    <Cell><Data ss:Type="Number">145</Data></Cell>
    <Cell><Data ss:Type="Number">1</Data></Cell>
    <Cell><Data ss:Type="Number">1</Data></Cell>
    <Cell><Data ss:Type="Number">0</Data></Cell>
    <Cell><Data ss:Type="Number">1</Data></Cell>
    <Cell><Data ss:Type="Number">1.3999999761581421</Data></Cell>
    <Cell><Data ss:Type="Number">0.8399999737739563</Data></Cell>
    <Cell><Data ss:Type="Number">2.2203614711761475</Data></Cell>
    <Cell><Data ss:Type="Number">183.48623657226562</Data></Cell>
   </Row>
   <Row>
    <Cell><Data ss:Type="String">CSS</Data></Cell>
    <Cell><Data ss:Type="Number">264</Data></Cell>
    <Cell><Data ss:Type="String">Feminino</Data></Cell>
    <Cell><Data ss:Type="String">No</Data></Cell>
    <Cell><Data ss:Type="String">No</Data></Cell>
    <Cell><Data ss:Type="String">No</Data></Cell>
    <Cell><Data ss:Type="Number">0</Data></Cell>
    <Cell><Data ss:Type="Number">29.178531646728516</Data></Cell>
    <Cell><Data ss:Type="Number">1</Data></Cell>
    <Cell><Data ss:Type="Number">28.177778244018555</Data></Cell>
    <Cell><Data ss:Type="Number">0</Data></Cell>
    <Cell><Data ss:Type="Number">0</Data></Cell>
    <Cell><Data ss:Type="Number">2</Data></Cell>
    <Cell><Data ss:Type="Number">0</Data></Cell>
    <Cell><Data ss:Type="Number">1</Data></Cell>
    <Cell><Data ss:Type="Number">82</Data></Cell>
    <Cell><Data ss:Type="Number">-20.798334121704102</Data></Cell>
    <Cell><Data ss:Type="Number">-20.966667175292969</Data></Cell>
    <Cell><Data ss:Type="Number">57.239265441894531</Data></Cell>
    <Cell><Data ss:Type="Number">71.279319763183594</Data></Cell>
    <Cell><Data ss:Type="Number">1.4943585395812988</Data></Cell>
    <Cell><Data ss:Type="Number">14.648125648498535</Data></Cell>
    <Cell><Data ss:Type="Number">18.67326545715332</Data></Cell>
    <Cell><Data ss:Type="Number">1.8900203704833984</Data></Cell>
    <Cell><Data ss:Type="Number">54.986732482910156</Data></Cell>
    <Cell><Data ss:Type="Number">0</Data></Cell>
    <Cell><Data ss:Type="Number">13</Data></Cell>
    <Cell><Data ss:Type="Number">9240</Data></Cell>
    <Cell><Data ss:Type="Number">284</Data></Cell>
    <Cell ss:Index="32"><Data ss:Type="Number">99</Data></Cell>
    <Cell><Data ss:Type="Number">108</Data></Cell>
    <Cell><Data ss:Type="Number">0</Data></Cell>
    <Cell><Data ss:Type="Number">0</Data></Cell>
    <Cell><Data ss:Type="Number">0</Data></Cell>
    <Cell><Data ss:Type="Number">1</Data></Cell>
    <Cell><Data ss:Type="Number">0.80000001192092896</Data></Cell>
    <Cell><Data ss:Type="Number">0.88999998569488525</Data></Cell>
    <Cell><Data ss:Type="Number">2.3490514755249023</Data></Cell>
    <Cell><Data ss:Type="Number">73.394493103027344</Data></Cell>
   </Row>
   <Row>
    <Cell><Data ss:Type="String">CMS</Data></Cell>
    <Cell><Data ss:Type="Number">284</Data></Cell>
    <Cell><Data ss:Type="String">Feminino</Data></Cell>
    <Cell><Data ss:Type="String">Yes</Data></Cell>
    <Cell><Data ss:Type="String">No</Data></Cell>
    <Cell><Data ss:Type="String">No</Data></Cell>
    <Cell><Data ss:Type="Number">2</Data></Cell>
    <Cell><Data ss:Type="Number">22.480833053588867</Data></Cell>
    <Cell><Data ss:Type="Number">0</Data></Cell>
    <Cell><Data ss:Type="Number">28.125</Data></Cell>
    <Cell><Data ss:Type="Number">0</Data></Cell>
    <Cell><Data ss:Type="Number">0</Data></Cell>
    <Cell><Data ss:Type="Number">2</Data></Cell>
    <Cell><Data ss:Type="Number">0</Data></Cell>
    <Cell><Data ss:Type="Number">0</Data></Cell>
    <Cell><Data ss:Type="Number">77</Data></Cell>
    <Cell><Data ss:Type="Number">-20.39666748046875</Data></Cell>
    <Cell ss:Index="19"><Data ss:Type="Number">60.147575378417969</Data></Cell>
    <Cell><Data ss:Type="Number">100.48094940185547</Data></Cell>
    <Cell><Data ss:Type="Number">0.97230511903762817</Data></Cell>
    <Cell><Data ss:Type="Number">10.522542953491211</Data></Cell>
    <Cell><Data ss:Type="Number">19.869897842407227</Data></Cell>
    <Cell><Data ss:Type="Number">1.8753117322921753</Data></Cell>
    <Cell><Data ss:Type="Number">53.127090454101562</Data></Cell>
    <Cell><Data ss:Type="Number">0</Data></Cell>
    <Cell><Data ss:Type="Number">13.399999618530273</Data></Cell>
    <Cell><Data ss:Type="Number">7120</Data></Cell>
    <Cell><Data ss:Type="Number">283</Data></Cell>
    <Cell><Data ss:Type="Number">0.60000002384185791</Data></Cell>
    <Cell><Data ss:Type="Number">0.30000001192092896</Data></Cell>
    <Cell><Data ss:Type="Number">113</Data></Cell>
    <Cell><Data ss:Type="Number">122</Data></Cell>
    <Cell><Data ss:Type="Number">0</Data></Cell>
    <Cell><Data ss:Type="Number">1</Data></Cell>
    <Cell><Data ss:Type="Number">0</Data></Cell>
    <Cell><Data ss:Type="Number">1</Data></Cell>
    <Cell ss:Index="41"><Data ss:Type="Number">311.92660522460938</Data></Cell>
   </Row>
   <Row>
    <Cell><Data ss:Type="String">TB</Data></Cell>
    <Cell><Data ss:Type="Number">289</Data></Cell>
    <Cell><Data ss:Type="String">Masculino</Data></Cell>
    <Cell><Data ss:Type="String">No</Data></Cell>
    <Cell><Data ss:Type="String">No</Data></Cell>
    <Cell><Data ss:Type="String">Yes</Data></Cell>
    <Cell><Data ss:Type="Number">4</Data></Cell>
    <Cell><Data ss:Type="Number">24.611171722412109</Data></Cell>
    <Cell><Data ss:Type="Number">1</Data></Cell>
    <Cell><Data ss:Type="Number">29.042387008666992</Data></Cell>
    <Cell><Data ss:Type="Number">0</Data></Cell>
    <Cell><Data ss:Type="Number">0</Data></Cell>
    <Cell><Data ss:Type="Number">2</Data></Cell>
    <Cell><Data ss:Type="Number">0</Data></Cell>
    <Cell><Data ss:Type="Number">0</Data></Cell>
    <Cell><Data ss:Type="Number">69</Data></Cell>
    <Cell><Data ss:Type="Number">-17.204706192016602</Data></Cell>
    <Cell><Data ss:Type="Number">-15.433333396911621</Data></Cell>
    <Cell><Data ss:Type="Number">68.568572998046875</Data></Cell>
    <Cell><Data ss:Type="Number">95.113960266113281</Data></Cell>
    <Cell><Data ss:Type="Number">1.6897736787796021</Data></Cell>
    <Cell><Data ss:Type="Number">18.684497833251953</Data></Cell>
    <Cell><Data ss:Type="Number">20.362007141113281</Data></Cell>
    <Cell><Data ss:Type="Number">1.5685786008834839</Data></Cell>
    <Cell><Data ss:Type="Number">49.799678802490234</Data></Cell>
    <Cell><Data ss:Type="Number">0</Data></Cell>
    <Cell><Data ss:Type="Number">15</Data></Cell>
    <Cell><Data ss:Type="Number">6100</Data></Cell>
    <Cell><Data ss:Type="Number">271</Data></Cell>
    <Cell><Data ss:Type="Number">0.80000001192092896</Data></Cell>
    <Cell><Data ss:Type="Number">0.30000001192092896</Data></Cell>
    <Cell><Data ss:Type="Number">73</Data></Cell>
    <Cell><Data ss:Type="Number">123</Data></Cell>
    <Cell><Data ss:Type="Number">1</Data></Cell>
    <Cell><Data ss:Type="Number">1</Data></Cell>
    <Cell><Data ss:Type="Number">1</Data></Cell>
    <Cell><Data ss:Type="Number">1</Data></Cell>
    <Cell ss:Index="41"><Data ss:Type="Number">513.761474609375</Data></Cell>
   </Row>
   <Row>
    <Cell><Data ss:Type="String">MBP</Data></Cell>
    <Cell><Data ss:Type="Number">403</Data></Cell>
    <Cell><Data ss:Type="String">Masculino</Data></Cell>
    <Cell><Data ss:Type="String">Yes</Data></Cell>
    <Cell><Data ss:Type="String">No</Data></Cell>
    <Cell><Data ss:Type="String">No</Data></Cell>
    <Cell><Data ss:Type="Number">2</Data></Cell>
    <Cell><Data ss:Type="Number">22.226177215576172</Data></Cell>
    <Cell><Data ss:Type="Number">0</Data></Cell>
    <Cell><Data ss:Type="Number">26.456600189208984</Data></Cell>
    <Cell><Data ss:Type="Number">0</Data></Cell>
    <Cell><Data ss:Type="Number">0</Data></Cell>
    <Cell><Data ss:Type="Number">3</Data></Cell>
    <Cell><Data ss:Type="Number">0</Data></Cell>
    <Cell><Data ss:Type="Number">0</Data></Cell>
    <Cell><Data ss:Type="Number">78</Data></Cell>
    <Cell><Data ss:Type="Number">-18.093845367431641</Data></Cell>
    <Cell><Data ss:Type="Number">-11.600000381469727</Data></Cell>
    <Cell><Data ss:Type="Number">77.246192932128906</Data></Cell>
    <Cell><Data ss:Type="Number">80.684837341308594</Data></Cell>
    <Cell><Data ss:Type="Number">1.310505747795105</Data></Cell>
    <Cell><Data ss:Type="Number">16.320259094238281</Data></Cell>
    <Cell><Data ss:Type="Number">17.676435470581055</Data></Cell>
    <Cell><Data ss:Type="Number">2.2044887542724609</Data></Cell>
    <Cell><Data ss:Type="Number">56.965606689453125</Data></Cell>
    <Cell><Data ss:Type="Number">0</Data></Cell>
    <Cell><Data ss:Type="Number">16.299999237060547</Data></Cell>
    <Cell><Data ss:Type="Number">6580</Data></Cell>
    <Cell><Data ss:Type="Number">258</Data></Cell>
    <Cell><Data ss:Type="Number">0.80000001192092896</Data></Cell>
    <Cell><Data ss:Type="Number">0.40000000596046448</Data></Cell>
    <Cell><Data ss:Type="Number">77</Data></Cell>
    <Cell><Data ss:Type="Number">116</Data></Cell>
    <Cell><Data ss:Type="Number">0</Data></Cell>
    <Cell><Data ss:Type="Number">1</Data></Cell>
    <Cell><Data ss:Type="Number">1</Data></Cell>
    <Cell><Data ss:Type="Number">0</Data></Cell>
    <Cell ss:Index="41"><Data ss:Type="Number">220.18348693847656</Data></Cell>
   </Row>
   <Row>
    <Cell><Data ss:Type="String">ILS</Data></Cell>
    <Cell><Data ss:Type="Number">38</Data></Cell>
    <Cell><Data ss:Type="String">Masculino</Data></Cell>
    <Cell><Data ss:Type="String">Yes</Data></Cell>
    <Cell><Data ss:Type="String">No</Data></Cell>
    <Cell><Data ss:Type="String">No</Data></Cell>
    <Cell><Data ss:Type="Number">1</Data></Cell>
    <Cell><Data ss:Type="Number">63.001094818115234</Data></Cell>
    <Cell><Data ss:Type="Number">0</Data></Cell>
    <Cell><Data ss:Type="Number">29.821640014648438</Data></Cell>
    <Cell><Data ss:Type="Number">0</Data></Cell>
    <Cell><Data ss:Type="Number">0</Data></Cell>
    <Cell><Data ss:Type="Number">1</Data></Cell>
    <Cell><Data ss:Type="Number">0</Data></Cell>
    <Cell><Data ss:Type="Number">0</Data></Cell>
    <Cell><Data ss:Type="Number">75</Data></Cell>
    <Cell><Data ss:Type="Number">-20.856922149658203</Data></Cell>
    <Cell ss:Index="19"><Data ss:Type="Number">68.388992309570312</Data></Cell>
    <Cell><Data ss:Type="Number">86.19219970703125</Data></Cell>
    <Cell><Data ss:Type="Number">1.3489516973495483</Data></Cell>
    <Cell><Data ss:Type="Number">12.081705093383789</Data></Cell>
    <Cell><Data ss:Type="Number">22.004838943481445</Data></Cell>
    <Cell><Data ss:Type="Number">2.8054864406585693</Data></Cell>
    <Cell><Data ss:Type="Number">62.445835113525391</Data></Cell>
    <Cell><Data ss:Type="Number">0</Data></Cell>
    <Cell><Data ss:Type="Number">13.800000190734863</Data></Cell>
    <Cell><Data ss:Type="Number">5370</Data></Cell>
    <Cell><Data ss:Type="Number">163</Data></Cell>
    <Cell><Data ss:Type="Number">1</Data></Cell>
    <Cell><Data ss:Type="Number">0.30000001192092896</Data></Cell>
    <Cell><Data ss:Type="Number">163</Data></Cell>
    <Cell><Data ss:Type="Number">150</Data></Cell>
    <Cell><Data ss:Type="Number">1</Data></Cell>
    <Cell><Data ss:Type="Number">0</Data></Cell>
    <Cell><Data ss:Type="Number">1</Data></Cell>
    <Cell><Data ss:Type="Number">0</Data></Cell>
    <Cell ss:Index="41"><Data ss:Type="Number">183.48623657226562</Data></Cell>
   </Row>
   <Row>
    <Cell><Data ss:Type="String">ABL</Data></Cell>
    <Cell><Data ss:Type="Number">169</Data></Cell>
    <Cell><Data ss:Type="String">Masculino</Data></Cell>
    <Cell><Data ss:Type="String">No</Data></Cell>
    <Cell><Data ss:Type="String">No</Data></Cell>
    <Cell><Data ss:Type="String">No</Data></Cell>
    <Cell><Data ss:Type="Number">0</Data></Cell>
    <Cell><Data ss:Type="Number">18.926614761352539</Data></Cell>
    <Cell><Data ss:Type="Number">0</Data></Cell>
    <Cell><Data ss:Type="Number">22.675737380981445</Data></Cell>
    <Cell><Data ss:Type="Number">0</Data></Cell>
    <Cell><Data ss:Type="Number">0</Data></Cell>
    <Cell><Data ss:Type="Number">1</Data></Cell>
    <Cell><Data ss:Type="Number">1</Data></Cell>
    <Cell><Data ss:Type="Number">0</Data></Cell>
    <Cell><Data ss:Type="Number">64</Data></Cell>
    <Cell><Data ss:Type="Number">-18.104999542236328</Data></Cell>
    <Cell><Data ss:Type="Number">-23.666666030883789</Data></Cell>
    <Cell><Data ss:Type="Number">83.89678955078125</Data></Cell>
    <Cell><Data ss:Type="Number">103.10575866699219</Data></Cell>
    <Cell><Data ss:Type="Number">2.4343390464782715</Data></Cell>
    <Cell><Data ss:Type="Number">15.832557678222656</Data></Cell>
    <Cell><Data ss:Type="Number">18.951858520507812</Data></Cell>
    <Cell><Data ss:Type="Number">2.2292191982269287</Data></Cell>
    <Cell><Data ss:Type="Number">55.627532958984375</Data></Cell>
    <Cell><Data ss:Type="Number">6</Data></Cell>
    <Cell><Data ss:Type="Number">14.899999618530273</Data></Cell>
    <Cell><Data ss:Type="Number">5500</Data></Cell>
    <Cell><Data ss:Type="Number">104</Data></Cell>
    <Cell ss:Index="32"><Data ss:Type="Number">81</Data></Cell>
    <Cell><Data ss:Type="Number">135</Data></Cell>
    <Cell><Data ss:Type="Number">0</Data></Cell>
    <Cell><Data ss:Type="Number">0</Data></Cell>
    <Cell><Data ss:Type="Number">0</Data></Cell>
    <Cell><Data ss:Type="Number">1</Data></Cell>
    <Cell><Data ss:Type="Number">1</Data></Cell>
    <Cell><Data ss:Type="Number">0.93999999761581421</Data></Cell>
    <Cell><Data ss:Type="Number">2.4225316047668457</Data></Cell>
    <Cell><Data ss:Type="Number">55.045871734619141</Data></Cell>
   </Row>
   <Row>
    <Cell><Data ss:Type="String">BN</Data></Cell>
    <Cell><Data ss:Type="Number">397</Data></Cell>
    <Cell><Data ss:Type="String">Feminino</Data></Cell>
    <Cell><Data ss:Type="String">Yes</Data></Cell>
    <Cell><Data ss:Type="String">No</Data></Cell>
    <Cell><Data ss:Type="String">No</Data></Cell>
    <Cell><Data ss:Type="Number">0</Data></Cell>
    <Cell><Data ss:Type="Number">39.983570098876953</Data></Cell>
    <Cell><Data ss:Type="Number">1</Data></Cell>
    <Cell><Data ss:Type="Number">22.812934875488281</Data></Cell>
    <Cell><Data ss:Type="Number">0</Data></Cell>
    <Cell><Data ss:Type="Number">1</Data></Cell>
    <Cell><Data ss:Type="Number">1</Data></Cell>
    <Cell><Data ss:Type="Number">0</Data></Cell>
    <Cell><Data ss:Type="Number">0</Data></Cell>
    <Cell><Data ss:Type="Number">84</Data></Cell>
    <Cell><Data ss:Type="Number">-19.903888702392578</Data></Cell>
    <Cell ss:Index="19"><Data ss:Type="Number">54.949039459228516</Data></Cell>
    <Cell><Data ss:Type="Number">56.090553283691406</Data></Cell>
    <Cell><Data ss:Type="Number">1.2515406608581543</Data></Cell>
    <Cell><Data ss:Type="Number">11.084159851074219</Data></Cell>
    <Cell><Data ss:Type="Number">15.111836433410645</Data></Cell>
    <Cell><Data ss:Type="Number">1.4458438158035278</Data></Cell>
    <Cell><Data ss:Type="Number">56.70220947265625</Data></Cell>
    <Cell><Data ss:Type="Number">0</Data></Cell>
    <Cell><Data ss:Type="Number">15.300000190734863</Data></Cell>
    <Cell><Data ss:Type="Number">10020</Data></Cell>
    <Cell><Data ss:Type="Number">162</Data></Cell>
    <Cell><Data ss:Type="Number">0.64999997615814209</Data></Cell>
    <Cell><Data ss:Type="Number">0.95999997854232788</Data></Cell>
    <Cell><Data ss:Type="Number">127</Data></Cell>
    <Cell><Data ss:Type="Number">116</Data></Cell>
    <Cell><Data ss:Type="Number">0</Data></Cell>
    <Cell><Data ss:Type="Number">0</Data></Cell>
    <Cell><Data ss:Type="Number">0</Data></Cell>
    <Cell><Data ss:Type="Number">1</Data></Cell>
    <Cell><Data ss:Type="Number">0.69999998807907104</Data></Cell>
    <Cell><Data ss:Type="Number">1.1299999952316284</Data></Cell>
    <Cell ss:Index="41"><Data ss:Type="Number">146.78898620605469</Data></Cell>
   </Row>
   <Row>
    <Cell><Data ss:Type="String">MNO</Data></Cell>
    <Cell><Data ss:Type="Number">55</Data></Cell>
    <Cell><Data ss:Type="String">Masculino</Data></Cell>
    <Cell><Data ss:Type="String">Yes</Data></Cell>
    <Cell><Data ss:Type="String">No</Data></Cell>
    <Cell><Data ss:Type="String">No</Data></Cell>
    <Cell><Data ss:Type="Number">0</Data></Cell>
    <Cell><Data ss:Type="Number">49.93975830078125</Data></Cell>
    <Cell><Data ss:Type="Number">1</Data></Cell>
    <Cell><Data ss:Type="Number">24.355556488037109</Data></Cell>
    <Cell><Data ss:Type="Number">0</Data></Cell>
    <Cell><Data ss:Type="Number">0</Data></Cell>
    <Cell><Data ss:Type="Number">0</Data></Cell>
    <Cell><Data ss:Type="Number">0</Data></Cell>
    <Cell><Data ss:Type="Number">0</Data></Cell>
    <Cell><Data ss:Type="Number">59</Data></Cell>
    <Cell><Data ss:Type="Number">-19.826665878295898</Data></Cell>
    <Cell><Data ss:Type="Number">-14.100000381469727</Data></Cell>
    <Cell><Data ss:Type="Number">77.947830200195312</Data></Cell>
    <Cell><Data ss:Type="Number">56.419807434082031</Data></Cell>
    <Cell><Data ss:Type="Number">0.77292680740356445</Data></Cell>
    <Cell><Data ss:Type="Number">17.01481819152832</Data></Cell>
    <Cell><Data ss:Type="Number">28.371013641357422</Data></Cell>
    <Cell><Data ss:Type="Number">1.9521607160568237</Data></Cell>
    <Cell><Data ss:Type="Number">54.141147613525391</Data></Cell>
    <Cell><Data ss:Type="Number">0</Data></Cell>
    <Cell><Data ss:Type="Number">14.199999809265137</Data></Cell>
    <Cell><Data ss:Type="Number">4840</Data></Cell>
    <Cell><Data ss:Type="Number">166</Data></Cell>
    <Cell><Data ss:Type="Number">0.72000002861022949</Data></Cell>
    <Cell><Data ss:Type="Number">0.37999999523162842</Data></Cell>
    <Cell><Data ss:Type="Number">128</Data></Cell>
    <Cell><Data ss:Type="Number">125</Data></Cell>
    <Cell><Data ss:Type="Number">0</Data></Cell>
    <Cell><Data ss:Type="Number">0</Data></Cell>
    <Cell><Data ss:Type="Number">0</Data></Cell>
    <Cell><Data ss:Type="Number">1</Data></Cell>
    <Cell><Data ss:Type="Number">0.5</Data></Cell>
    <Cell><Data ss:Type="Number">1.0199999809265137</Data></Cell>
    <Cell><Data ss:Type="Number">2.3145043849945068</Data></Cell>
    <Cell><Data ss:Type="Number">128.44036865234375</Data></Cell>
   </Row>
   <Row>
    <Cell><Data ss:Type="String">CMN</Data></Cell>
    <Cell><Data ss:Type="Number">210</Data></Cell>
    <Cell><Data ss:Type="String">Masculino</Data></Cell>
    <Cell><Data ss:Type="String">No</Data></Cell>
    <Cell><Data ss:Type="String">No</Data></Cell>
    <Cell><Data ss:Type="String">No</Data></Cell>
    <Cell><Data ss:Type="Number">0</Data></Cell>
    <Cell><Data ss:Type="Number">27.691675186157227</Data></Cell>
    <Cell><Data ss:Type="Number">0</Data></Cell>
    <Cell><Data ss:Type="Number">29.115421295166016</Data></Cell>
    <Cell><Data ss:Type="Number">0</Data></Cell>
    <Cell><Data ss:Type="Number">0</Data></Cell>
    <Cell><Data ss:Type="Number">3</Data></Cell>
    <Cell><Data ss:Type="Number">0</Data></Cell>
    <Cell><Data ss:Type="Number">0</Data></Cell>
    <Cell><Data ss:Type="Number">80</Data></Cell>
    <Cell><Data ss:Type="Number">-14.642941474914551</Data></Cell>
    <Cell><Data ss:Type="Number">-16.666666030883789</Data></Cell>
    <Cell><Data ss:Type="Number">81.56072998046875</Data></Cell>
    <Cell><Data ss:Type="Number">82.916572570800781</Data></Cell>
    <Cell><Data ss:Type="Number">1.9938312768936157</Data></Cell>
    <Cell><Data ss:Type="Number">11.594511032104492</Data></Cell>
    <Cell><Data ss:Type="Number">11.990981101989746</Data></Cell>
    <Cell><Data ss:Type="Number">1.4710327386856079</Data></Cell>
    <Cell><Data ss:Type="Number">49.853298187255859</Data></Cell>
    <Cell><Data ss:Type="Number">0</Data></Cell>
    <Cell><Data ss:Type="Number">16.600000381469727</Data></Cell>
    <Cell><Data ss:Type="Number">5850</Data></Cell>
    <Cell><Data ss:Type="Number">291</Data></Cell>
    <Cell ss:Index="32"><Data ss:Type="Number">87</Data></Cell>
    <Cell><Data ss:Type="Number">126</Data></Cell>
    <Cell><Data ss:Type="Number">0</Data></Cell>
    <Cell><Data ss:Type="Number">0</Data></Cell>
    <Cell><Data ss:Type="Number">0</Data></Cell>
    <Cell><Data ss:Type="Number">1</Data></Cell>
    <Cell><Data ss:Type="Number">0.80000001192092896</Data></Cell>
    <Cell><Data ss:Type="Number">0.98000001907348633</Data></Cell>
    <Cell><Data ss:Type="Number">2.1663060188293457</Data></Cell>
    <Cell><Data ss:Type="Number">191.74311828613281</Data></Cell>
   </Row>
   <Row>
    <Cell><Data ss:Type="String">AC</Data></Cell>
    <Cell><Data ss:Type="Number">245</Data></Cell>
    <Cell><Data ss:Type="String">Feminino</Data></Cell>
    <Cell><Data ss:Type="String">Yes</Data></Cell>
    <Cell><Data ss:Type="String">No</Data></Cell>
    <Cell><Data ss:Type="String">No</Data></Cell>
    <Cell><Data ss:Type="Number">0</Data></Cell>
    <Cell><Data ss:Type="Number">20.68455696105957</Data></Cell>
    <Cell><Data ss:Type="Number">0</Data></Cell>
    <Cell><Data ss:Type="Number">33.694938659667969</Data></Cell>
    <Cell><Data ss:Type="Number">0</Data></Cell>
    <Cell><Data ss:Type="Number">0</Data></Cell>
    <Cell><Data ss:Type="Number">2</Data></Cell>
    <Cell><Data ss:Type="Number">0</Data></Cell>
    <Cell><Data ss:Type="Number">0</Data></Cell>
    <Cell><Data ss:Type="Number">87</Data></Cell>
    <Cell><Data ss:Type="Number">-16.388570785522461</Data></Cell>
    <Cell><Data ss:Type="Number">-19.600000381469727</Data></Cell>
    <Cell><Data ss:Type="Number">71.746131896972656</Data></Cell>
    <Cell><Data ss:Type="Number">85.929412841796875</Data></Cell>
    <Cell><Data ss:Type="Number">1.8562513589859009</Data></Cell>
    <Cell><Data ss:Type="Number">10.591548919677734</Data></Cell>
    <Cell><Data ss:Type="Number">13.105072021484375</Data></Cell>
    <Cell><Data ss:Type="Number">1.7732996940612793</Data></Cell>
    <Cell><Data ss:Type="Number">53.834384918212891</Data></Cell>
    <Cell><Data ss:Type="Number">24</Data></Cell>
    <Cell><Data ss:Type="Number">13.899999618530273</Data></Cell>
    <Cell><Data ss:Type="Number">9549</Data></Cell>
    <Cell><Data ss:Type="Number">175</Data></Cell>
    <Cell><Data ss:Type="Number">0.69999998807907104</Data></Cell>
    <Cell><Data ss:Type="Number">0.5</Data></Cell>
    <Cell><Data ss:Type="Number">119</Data></Cell>
    <Cell><Data ss:Type="Number">134</Data></Cell>
    <Cell><Data ss:Type="Number">0</Data></Cell>
    <Cell><Data ss:Type="Number">0</Data></Cell>
    <Cell><Data ss:Type="Number">0</Data></Cell>
    <Cell><Data ss:Type="Number">1</Data></Cell>
    <Cell><Data ss:Type="Number">0.60000002384185791</Data></Cell>
    <Cell><Data ss:Type="Number">0.94999998807907104</Data></Cell>
    <Cell><Data ss:Type="Number">2.190335750579834</Data></Cell>
    <Cell><Data ss:Type="Number">917.43121337890625</Data></Cell>
   </Row>
   <Row>
    <Cell><Data ss:Type="String">MIS</Data></Cell>
    <Cell><Data ss:Type="Number">214</Data></Cell>
    <Cell><Data ss:Type="String">Masculino</Data></Cell>
    <Cell><Data ss:Type="String">No</Data></Cell>
    <Cell><Data ss:Type="String">No</Data></Cell>
    <Cell><Data ss:Type="String">No</Data></Cell>
    <Cell><Data ss:Type="Number">0</Data></Cell>
    <Cell><Data ss:Type="Number">49.361991882324219</Data></Cell>
    <Cell><Data ss:Type="Number">0</Data></Cell>
    <Cell><Data ss:Type="Number">25.14872932434082</Data></Cell>
    <Cell><Data ss:Type="Number">1</Data></Cell>
    <Cell><Data ss:Type="Number">0</Data></Cell>
    <Cell><Data ss:Type="Number">1</Data></Cell>
    <Cell><Data ss:Type="Number">0</Data></Cell>
    <Cell><Data ss:Type="Number">0</Data></Cell>
    <Cell><Data ss:Type="Number">66</Data></Cell>
    <Cell><Data ss:Type="Number">-17.498750686645508</Data></Cell>
    <Cell><Data ss:Type="Number">-23.683332443237305</Data></Cell>
    <Cell><Data ss:Type="Number">93.537620544433594</Data></Cell>
    <Cell><Data ss:Type="Number">61.595321655273438</Data></Cell>
    <Cell><Data ss:Type="Number">1</Data></Cell>
    <Cell><Data ss:Type="Number">12.916681289672852</Data></Cell>
    <Cell><Data ss:Type="Number">22.459712982177734</Data></Cell>
    <Cell><Data ss:Type="Number">1.491183876991272</Data></Cell>
    <Cell><Data ss:Type="Number">53.632480621337891</Data></Cell>
    <Cell><Data ss:Type="Number">48</Data></Cell>
    <Cell><Data ss:Type="Number">16.100000381469727</Data></Cell>
    <Cell><Data ss:Type="Number">7220</Data></Cell>
    <Cell><Data ss:Type="Number">186</Data></Cell>
    <Cell><Data ss:Type="Number">1.0800000429153442</Data></Cell>
    <Cell><Data ss:Type="Number">0.56999999284744263</Data></Cell>
    <Cell><Data ss:Type="Number">82</Data></Cell>
    <Cell><Data ss:Type="Number">132</Data></Cell>
    <Cell><Data ss:Type="Number">1</Data></Cell>
    <Cell><Data ss:Type="Number">0</Data></Cell>
    <Cell><Data ss:Type="Number">1</Data></Cell>
    <Cell><Data ss:Type="Number">1</Data></Cell>
    <Cell><Data ss:Type="Number">0.69999998807907104</Data></Cell>
    <Cell><Data ss:Type="Number">0.92000001668930054</Data></Cell>
    <Cell ss:Index="41"><Data ss:Type="Number">587.15594482421875</Data></Cell>
   </Row>
   <Row>
    <Cell><Data ss:Type="String">MES</Data></Cell>
    <Cell><Data ss:Type="Number">362</Data></Cell>
    <Cell><Data ss:Type="String">Feminino</Data></Cell>
    <Cell><Data ss:Type="String">Yes</Data></Cell>
    <Cell><Data ss:Type="String">No</Data></Cell>
    <Cell><Data ss:Type="String">No</Data></Cell>
    <Cell><Data ss:Type="Number">2</Data></Cell>
    <Cell><Data ss:Type="Number">25.544906616210938</Data></Cell>
    <Cell><Data ss:Type="Number">0</Data></Cell>
    <Cell><Data ss:Type="Number">26.175193786621094</Data></Cell>
    <Cell><Data ss:Type="Number">0</Data></Cell>
    <Cell><Data ss:Type="Number">0</Data></Cell>
    <Cell><Data ss:Type="Number">2</Data></Cell>
    <Cell><Data ss:Type="Number">0</Data></Cell>
    <Cell><Data ss:Type="Number">0</Data></Cell>
    <Cell><Data ss:Type="Number">88</Data></Cell>
    <Cell><Data ss:Type="Number">-20.405624389648438</Data></Cell>
    <Cell><Data ss:Type="Number">-18.5</Data></Cell>
    <Cell><Data ss:Type="Number">59.856758117675781</Data></Cell>
    <Cell><Data ss:Type="Number">94.205314636230469</Data></Cell>
    <Cell><Data ss:Type="Number">1.695904016494751</Data></Cell>
    <Cell><Data ss:Type="Number">19.086463928222656</Data></Cell>
    <Cell><Data ss:Type="Number">17.349472045898438</Data></Cell>
    <Cell><Data ss:Type="Number">2.4181358814239502</Data></Cell>
    <Cell><Data ss:Type="Number">59.06048583984375</Data></Cell>
    <Cell><Data ss:Type="Number">0</Data></Cell>
    <Cell><Data ss:Type="Number">14.100000381469727</Data></Cell>
    <Cell><Data ss:Type="Number">7030</Data></Cell>
    <Cell><Data ss:Type="Number">261</Data></Cell>
    <Cell><Data ss:Type="Number">0.69999998807907104</Data></Cell>
    <Cell><Data ss:Type="Number">0.40000000596046448</Data></Cell>
    <Cell><Data ss:Type="Number">114</Data></Cell>
    <Cell><Data ss:Type="Number">118</Data></Cell>
    <Cell><Data ss:Type="Number">0</Data></Cell>
    <Cell><Data ss:Type="Number">0</Data></Cell>
    <Cell><Data ss:Type="Number">0</Data></Cell>
    <Cell><Data ss:Type="Number">1</Data></Cell>
    <Cell><Data ss:Type="Number">0.89999997615814209</Data></Cell>
    <Cell><Data ss:Type="Number">0.9100000262260437</Data></Cell>
    <Cell ss:Index="41"><Data ss:Type="Number">513.761474609375</Data></Cell>
   </Row>
   <Row>
    <Cell><Data ss:Type="String">FM</Data></Cell>
    <Cell><Data ss:Type="Number">415</Data></Cell>
    <Cell><Data ss:Type="String">Feminino</Data></Cell>
    <Cell><Data ss:Type="String">Yes</Data></Cell>
    <Cell><Data ss:Type="String">Yes</Data></Cell>
    <Cell><Data ss:Type="String">No</Data></Cell>
    <Cell><Data ss:Type="Number">1</Data></Cell>
    <Cell><Data ss:Type="Number">22.606790542602539</Data></Cell>
    <Cell><Data ss:Type="Number">0</Data></Cell>
    <Cell><Data ss:Type="Number">20.309246063232422</Data></Cell>
    <Cell><Data ss:Type="Number">0</Data></Cell>
    <Cell><Data ss:Type="Number">0</Data></Cell>
    <Cell><Data ss:Type="Number">3</Data></Cell>
    <Cell><Data ss:Type="Number">0</Data></Cell>
    <Cell><Data ss:Type="Number">0</Data></Cell>
    <Cell><Data ss:Type="Number">82</Data></Cell>
    <Cell><Data ss:Type="Number">-23.685293197631836</Data></Cell>
    <Cell><Data ss:Type="Number">-23.533332824707031</Data></Cell>
    <Cell><Data ss:Type="Number">38.737579345703125</Data></Cell>
    <Cell><Data ss:Type="Number">95.4913330078125</Data></Cell>
    <Cell><Data ss:Type="Number">1.2431120872497559</Data></Cell>
    <Cell><Data ss:Type="Number">17.087305068969727</Data></Cell>
    <Cell><Data ss:Type="Number">12.634873390197754</Data></Cell>
    <Cell><Data ss:Type="Number">1.7833752632141113</Data></Cell>
    <Cell><Data ss:Type="Number">60.579833984375</Data></Cell>
    <Cell><Data ss:Type="Number">0</Data></Cell>
    <Cell><Data ss:Type="Number">13</Data></Cell>
    <Cell><Data ss:Type="Number">6710</Data></Cell>
    <Cell><Data ss:Type="Number">259</Data></Cell>
    <Cell><Data ss:Type="Number">0.60000002384185791</Data></Cell>
    <Cell><Data ss:Type="Number">0.20000000298023224</Data></Cell>
    <Cell><Data ss:Type="Number">106</Data></Cell>
    <Cell><Data ss:Type="Number">130</Data></Cell>
    <Cell><Data ss:Type="Number">0</Data></Cell>
    <Cell><Data ss:Type="Number">0</Data></Cell>
    <Cell><Data ss:Type="Number">1</Data></Cell>
    <Cell><Data ss:Type="Number">1</Data></Cell>
    <Cell><Data ss:Type="Number">0.80000001192092896</Data></Cell>
    <Cell><Data ss:Type="Number">0.93999999761581421</Data></Cell>
    <Cell ss:Index="41"><Data ss:Type="Number">642.20184326171875</Data></Cell>
   </Row>
   <Row>
    <Cell><Data ss:Type="String">JLR</Data></Cell>
    <Cell><Data ss:Type="Number">399</Data></Cell>
    <Cell><Data ss:Type="String">Feminino</Data></Cell>
    <Cell><Data ss:Type="String">Yes</Data></Cell>
    <Cell><Data ss:Type="String">No</Data></Cell>
    <Cell><Data ss:Type="String">No</Data></Cell>
    <Cell><Data ss:Type="Number">0</Data></Cell>
    <Cell><Data ss:Type="Number">37.067359924316406</Data></Cell>
    <Cell><Data ss:Type="Number">0</Data></Cell>
    <Cell><Data ss:Type="Number">29.503616333007812</Data></Cell>
    <Cell><Data ss:Type="Number">0</Data></Cell>
    <Cell><Data ss:Type="Number">0</Data></Cell>
    <Cell><Data ss:Type="Number">2</Data></Cell>
    <Cell><Data ss:Type="Number">0</Data></Cell>
    <Cell><Data ss:Type="Number">0</Data></Cell>
    <Cell><Data ss:Type="Number">87</Data></Cell>
    <Cell><Data ss:Type="Number">-20.938888549804688</Data></Cell>
    <Cell><Data ss:Type="Number">-25.833333969116211</Data></Cell>
    <Cell><Data ss:Type="Number">54.377632141113281</Data></Cell>
    <Cell><Data ss:Type="Number">82.602584838867188</Data></Cell>
    <Cell><Data ss:Type="Number">1.512055516242981</Data></Cell>
    <Cell><Data ss:Type="Number">15.847224235534668</Data></Cell>
    <Cell><Data ss:Type="Number">14.833311080932617</Data></Cell>
    <Cell><Data ss:Type="Number">1.6523928642272949</Data></Cell>
    <Cell><Data ss:Type="Number">62.594974517822266</Data></Cell>
    <Cell><Data ss:Type="Number">6</Data></Cell>
    <Cell><Data ss:Type="Number">13.300000190734863</Data></Cell>
    <Cell><Data ss:Type="Number">5960</Data></Cell>
    <Cell><Data ss:Type="Number">204</Data></Cell>
    <Cell><Data ss:Type="Number">0.69999998807907104</Data></Cell>
    <Cell><Data ss:Type="Number">0.30000001192092896</Data></Cell>
    <Cell><Data ss:Type="Number">108</Data></Cell>
    <Cell><Data ss:Type="Number">140</Data></Cell>
    <Cell><Data ss:Type="Number">1</Data></Cell>
    <Cell><Data ss:Type="Number">0</Data></Cell>
    <Cell><Data ss:Type="Number">0</Data></Cell>
    <Cell><Data ss:Type="Number">1</Data></Cell>
    <Cell><Data ss:Type="Number">1.2000000476837158</Data></Cell>
    <Cell><Data ss:Type="Number">0.95999997854232788</Data></Cell>
    <Cell ss:Index="41"><Data ss:Type="Number">200</Data></Cell>
   </Row>
   <Row>
    <Cell><Data ss:Type="String">MJS</Data></Cell>
    <Cell><Data ss:Type="Number">258</Data></Cell>
    <Cell><Data ss:Type="String">Feminino</Data></Cell>
    <Cell><Data ss:Type="String">No</Data></Cell>
    <Cell><Data ss:Type="String">No</Data></Cell>
    <Cell><Data ss:Type="String">No</Data></Cell>
    <Cell><Data ss:Type="Number">0</Data></Cell>
    <Cell><Data ss:Type="Number">21.629243850708008</Data></Cell>
    <Cell><Data ss:Type="Number">0</Data></Cell>
    <Cell><Data ss:Type="Number">19.135065078735352</Data></Cell>
    <Cell><Data ss:Type="Number">0</Data></Cell>
    <Cell><Data ss:Type="Number">0</Data></Cell>
    <Cell><Data ss:Type="Number">2</Data></Cell>
    <Cell><Data ss:Type="Number">0</Data></Cell>
    <Cell><Data ss:Type="Number">0</Data></Cell>
    <Cell><Data ss:Type="Number">78</Data></Cell>
    <Cell><Data ss:Type="Number">-23.025455474853516</Data></Cell>
    <Cell><Data ss:Type="Number">-19.899999618530273</Data></Cell>
    <Cell><Data ss:Type="Number">42.765235900878906</Data></Cell>
    <Cell><Data ss:Type="Number">95.613662719726562</Data></Cell>
    <Cell><Data ss:Type="Number">2.2726955413818359</Data></Cell>
    <Cell><Data ss:Type="Number">18.847549438476562</Data></Cell>
    <Cell><Data ss:Type="Number">16.784692764282227</Data></Cell>
    <Cell><Data ss:Type="Number">1.9722921848297119</Data></Cell>
    <Cell><Data ss:Type="Number">58.257156372070312</Data></Cell>
    <Cell><Data ss:Type="Number">0</Data></Cell>
    <Cell><Data ss:Type="Number">13.899999618530273</Data></Cell>
    <Cell><Data ss:Type="Number">8090</Data></Cell>
    <Cell><Data ss:Type="Number">209</Data></Cell>
    <Cell><Data ss:Type="Number">0.60000002384185791</Data></Cell>
    <Cell><Data ss:Type="Number">0.30000001192092896</Data></Cell>
    <Cell><Data ss:Type="Number">140</Data></Cell>
    <Cell><Data ss:Type="Number">113</Data></Cell>
    <Cell><Data ss:Type="Number">0</Data></Cell>
    <Cell><Data ss:Type="Number">0</Data></Cell>
    <Cell><Data ss:Type="Number">1</Data></Cell>
    <Cell><Data ss:Type="Number">0</Data></Cell>
    <Cell><Data ss:Type="Number">0.60000002384185791</Data></Cell>
    <Cell><Data ss:Type="Number">0.95999997854232788</Data></Cell>
    <Cell ss:Index="41"><Data ss:Type="Number">293.57797241210938</Data></Cell>
   </Row>
   <Row>
    <Cell><Data ss:Type="String">MSC</Data></Cell>
    <Cell><Data ss:Type="Number">398</Data></Cell>
    <Cell><Data ss:Type="String">Masculino</Data></Cell>
    <Cell><Data ss:Type="String">Yes</Data></Cell>
    <Cell><Data ss:Type="String">No</Data></Cell>
    <Cell><Data ss:Type="String">No</Data></Cell>
    <Cell><Data ss:Type="Number">0</Data></Cell>
    <Cell><Data ss:Type="Number">67.973716735839844</Data></Cell>
    <Cell><Data ss:Type="Number">1</Data></Cell>
    <Cell><Data ss:Type="Number">26.154546737670898</Data></Cell>
    <Cell><Data ss:Type="Number">0</Data></Cell>
    <Cell><Data ss:Type="Number">1</Data></Cell>
    <Cell><Data ss:Type="Number">1</Data></Cell>
    <Cell><Data ss:Type="Number">0</Data></Cell>
    <Cell><Data ss:Type="Number">0</Data></Cell>
    <Cell><Data ss:Type="Number">52</Data></Cell>
    <Cell><Data ss:Type="Number">-22.961765289306641</Data></Cell>
    <Cell><Data ss:Type="Number">-21.166666030883789</Data></Cell>
    <Cell><Data ss:Type="Number">80.427764892578125</Data></Cell>
    <Cell><Data ss:Type="Number">63.568233489990234</Data></Cell>
    <Cell><Data ss:Type="Number">0.82518351078033447</Data></Cell>
    <Cell><Data ss:Type="Number">5.9988307952880859</Data></Cell>
    <Cell><Data ss:Type="Number">14.146966934204102</Data></Cell>
    <Cell><Data ss:Type="Number">1.6624685525894165</Data></Cell>
    <Cell><Data ss:Type="Number">59.780506134033203</Data></Cell>
    <Cell><Data ss:Type="Number">0</Data></Cell>
    <Cell><Data ss:Type="Number">14</Data></Cell>
    <Cell><Data ss:Type="Number">6160</Data></Cell>
    <Cell><Data ss:Type="Number">151</Data></Cell>
    <Cell><Data ss:Type="Number">1.2599999904632568</Data></Cell>
    <Cell><Data ss:Type="Number">0.38999998569488525</Data></Cell>
    <Cell><Data ss:Type="Number">133</Data></Cell>
    <Cell><Data ss:Type="Number">140</Data></Cell>
    <Cell><Data ss:Type="Number">1</Data></Cell>
    <Cell><Data ss:Type="Number">0</Data></Cell>
    <Cell><Data ss:Type="Number">0</Data></Cell>
    <Cell><Data ss:Type="Number">0</Data></Cell>
    <Cell><Data ss:Type="Number">0.5</Data></Cell>
    <Cell><Data ss:Type="Number">0.93999999761581421</Data></Cell>
    <Cell><Data ss:Type="Number">2.3311686515808105</Data></Cell>
    <Cell><Data ss:Type="Number">917.43121337890625</Data></Cell>
   </Row>
   <Row>
    <Cell><Data ss:Type="String">RVV</Data></Cell>
    <Cell><Data ss:Type="Number">393</Data></Cell>
    <Cell><Data ss:Type="String">Feminino</Data></Cell>
    <Cell><Data ss:Type="String">Yes</Data></Cell>
    <Cell><Data ss:Type="String">No</Data></Cell>
    <Cell><Data ss:Type="String">No</Data></Cell>
    <Cell><Data ss:Type="Number">0</Data></Cell>
    <Cell><Data ss:Type="Number">37.625957489013672</Data></Cell>
    <Cell><Data ss:Type="Number">0</Data></Cell>
    <Cell><Data ss:Type="Number">19.947160720825195</Data></Cell>
    <Cell><Data ss:Type="Number">0</Data></Cell>
    <Cell><Data ss:Type="Number">0</Data></Cell>
    <Cell><Data ss:Type="Number">2</Data></Cell>
    <Cell><Data ss:Type="Number">0</Data></Cell>
    <Cell><Data ss:Type="Number">0</Data></Cell>
    <Cell><Data ss:Type="Number">63</Data></Cell>
    <Cell><Data ss:Type="Number">-23.100555419921875</Data></Cell>
    <Cell><Data ss:Type="Number">-24.950000762939453</Data></Cell>
    <Cell><Data ss:Type="Number">41.226715087890625</Data></Cell>
    <Cell><Data ss:Type="Number">91.866241455078125</Data></Cell>
    <Cell><Data ss:Type="Number">1.6021003723144531</Data></Cell>
    <Cell ss:Index="23"><Data ss:Type="Number">21.038084030151367</Data></Cell>
    <Cell><Data ss:Type="Number">2.327455997467041</Data></Cell>
    <Cell><Data ss:Type="Number">60.849002838134766</Data></Cell>
    <Cell><Data ss:Type="Number">0</Data></Cell>
    <Cell><Data ss:Type="Number">12.5</Data></Cell>
    <Cell><Data ss:Type="Number">4700</Data></Cell>
    <Cell><Data ss:Type="Number">257</Data></Cell>
    <Cell><Data ss:Type="Number">0.60000002384185791</Data></Cell>
    <Cell><Data ss:Type="Number">0.40000000596046448</Data></Cell>
    <Cell><Data ss:Type="Number">83</Data></Cell>
    <Cell><Data ss:Type="Number">117</Data></Cell>
    <Cell><Data ss:Type="Number">0</Data></Cell>
    <Cell><Data ss:Type="Number">0</Data></Cell>
    <Cell><Data ss:Type="Number">1</Data></Cell>
    <Cell><Data ss:Type="Number">1</Data></Cell>
    <Cell><Data ss:Type="Number">0.89999997615814209</Data></Cell>
    <Cell><Data ss:Type="Number">0.9100000262260437</Data></Cell>
    <Cell ss:Index="41"><Data ss:Type="Number">550.458740234375</Data></Cell>
   </Row>
   <Row>
    <Cell><Data ss:Type="String">GMF</Data></Cell>
    <Cell><Data ss:Type="Number">547</Data></Cell>
    <Cell><Data ss:Type="String">Feminino</Data></Cell>
    <Cell><Data ss:Type="String">No</Data></Cell>
    <Cell><Data ss:Type="String">No</Data></Cell>
    <Cell><Data ss:Type="String">No</Data></Cell>
    <Cell><Data ss:Type="Number">0</Data></Cell>
    <Cell><Data ss:Type="Number">32.738224029541016</Data></Cell>
    <Cell><Data ss:Type="Number">0</Data></Cell>
    <Cell><Data ss:Type="Number">27.830678939819336</Data></Cell>
    <Cell><Data ss:Type="Number">0</Data></Cell>
    <Cell><Data ss:Type="Number">0</Data></Cell>
    <Cell><Data ss:Type="Number">1</Data></Cell>
    <Cell><Data ss:Type="Number">0</Data></Cell>
    <Cell><Data ss:Type="Number">0</Data></Cell>
    <Cell><Data ss:Type="Number">67</Data></Cell>
    <Cell><Data ss:Type="Number">-22.350000381469727</Data></Cell>
    <Cell><Data ss:Type="Number">-22.399999618530273</Data></Cell>
    <Cell><Data ss:Type="Number">51.946189880371094</Data></Cell>
    <Cell><Data ss:Type="Number">103.05417633056641</Data></Cell>
    <Cell><Data ss:Type="Number">1.5103687047958374</Data></Cell>
    <Cell><Data ss:Type="Number">16.188985824584961</Data></Cell>
    <Cell><Data ss:Type="Number">17.975982666015625</Data></Cell>
    <Cell><Data ss:Type="Number">1.9959267377853394</Data></Cell>
    <Cell><Data ss:Type="Number">55.465015411376953</Data></Cell>
    <Cell><Data ss:Type="Number">24</Data></Cell>
    <Cell><Data ss:Type="Number">15.100000381469727</Data></Cell>
    <Cell><Data ss:Type="Number">7980</Data></Cell>
    <Cell><Data ss:Type="Number">256</Data></Cell>
    <Cell><Data ss:Type="Number">0.60000002384185791</Data></Cell>
    <Cell><Data ss:Type="Number">0.5</Data></Cell>
    <Cell><Data ss:Type="Number">92</Data></Cell>
    <Cell><Data ss:Type="Number">109</Data></Cell>
    <Cell><Data ss:Type="Number">0</Data></Cell>
    <Cell><Data ss:Type="Number">0</Data></Cell>
    <Cell><Data ss:Type="Number">0</Data></Cell>
    <Cell><Data ss:Type="Number">1</Data></Cell>
    <Cell><Data ss:Type="Number">0.80000001192092896</Data></Cell>
    <Cell><Data ss:Type="Number">1.9099999666213989</Data></Cell>
    <Cell><Data ss:Type="Number">2.0969784259796143</Data></Cell>
    <Cell><Data ss:Type="Number">55.045871734619141</Data></Cell>
   </Row>
   <Row>
    <Cell><Data ss:Type="String">RAC</Data></Cell>
    <Cell><Data ss:Type="Number">358</Data></Cell>
    <Cell><Data ss:Type="String">Masculino</Data></Cell>
    <Cell><Data ss:Type="String">Yes</Data></Cell>
    <Cell><Data ss:Type="String">Yes</Data></Cell>
    <Cell><Data ss:Type="String">No</Data></Cell>
    <Cell><Data ss:Type="Number">0</Data></Cell>
    <Cell><Data ss:Type="Number">45.030120849609375</Data></Cell>
    <Cell><Data ss:Type="Number">0</Data></Cell>
    <Cell><Data ss:Type="Number">32.007129669189453</Data></Cell>
    <Cell><Data ss:Type="Number">0</Data></Cell>
    <Cell><Data ss:Type="Number">0</Data></Cell>
    <Cell><Data ss:Type="Number">2</Data></Cell>
    <Cell><Data ss:Type="Number">0</Data></Cell>
    <Cell><Data ss:Type="Number">0</Data></Cell>
    <Cell><Data ss:Type="Number">58</Data></Cell>
    <Cell><Data ss:Type="Number">-18.472665786743164</Data></Cell>
    <Cell><Data ss:Type="Number">-20.133333206176758</Data></Cell>
    <Cell><Data ss:Type="Number">70.8507080078125</Data></Cell>
    <Cell><Data ss:Type="Number">82.41119384765625</Data></Cell>
    <Cell><Data ss:Type="Number">1.1817059516906738</Data></Cell>
    <Cell><Data ss:Type="Number">9.1814107894897461</Data></Cell>
    <Cell><Data ss:Type="Number">19.097517013549805</Data></Cell>
    <Cell><Data ss:Type="Number">2.4483628273010254</Data></Cell>
    <Cell><Data ss:Type="Number">58.677028656005859</Data></Cell>
    <Cell><Data ss:Type="Number">0</Data></Cell>
    <Cell><Data ss:Type="Number">14.600000381469727</Data></Cell>
    <Cell><Data ss:Type="Number">6690</Data></Cell>
    <Cell><Data ss:Type="Number">234</Data></Cell>
    <Cell><Data ss:Type="Number">1</Data></Cell>
    <Cell><Data ss:Type="Number">0.30000001192092896</Data></Cell>
    <Cell><Data ss:Type="Number">113</Data></Cell>
    <Cell><Data ss:Type="Number">139</Data></Cell>
    <Cell><Data ss:Type="Number">1</Data></Cell>
    <Cell><Data ss:Type="Number">1</Data></Cell>
    <Cell><Data ss:Type="Number">0</Data></Cell>
    <Cell><Data ss:Type="Number">0</Data></Cell>
    <Cell><Data ss:Type="Number">0.89999997615814209</Data></Cell>
    <Cell><Data ss:Type="Number">0.93999999761581421</Data></Cell>
    <Cell><Data ss:Type="Number">2.5516140460968018</Data></Cell>
    <Cell><Data ss:Type="Number">880.73394775390625</Data></Cell>
   </Row>
   <Row>
    <Cell><Data ss:Type="String">JCX</Data></Cell>
    <Cell><Data ss:Type="Number">276</Data></Cell>
    <Cell><Data ss:Type="String">Masculino</Data></Cell>
    <Cell><Data ss:Type="String">No</Data></Cell>
    <Cell><Data ss:Type="String">No</Data></Cell>
    <Cell><Data ss:Type="String">No</Data></Cell>
    <Cell><Data ss:Type="Number">0</Data></Cell>
    <Cell><Data ss:Type="Number">44.110076904296875</Data></Cell>
    <Cell><Data ss:Type="Number">0</Data></Cell>
    <Cell><Data ss:Type="Number">28.587120056152344</Data></Cell>
    <Cell><Data ss:Type="Number">1</Data></Cell>
    <Cell><Data ss:Type="Number">0</Data></Cell>
    <Cell><Data ss:Type="Number">2</Data></Cell>
    <Cell><Data ss:Type="Number">0</Data></Cell>
    <Cell><Data ss:Type="Number">0</Data></Cell>
    <Cell><Data ss:Type="Number">81</Data></Cell>
    <Cell><Data ss:Type="Number">-18.473333358764648</Data></Cell>
    <Cell><Data ss:Type="Number">-18.733333587646484</Data></Cell>
    <Cell><Data ss:Type="Number">74.526748657226562</Data></Cell>
    <Cell><Data ss:Type="Number">64.908660888671875</Data></Cell>
    <Cell><Data ss:Type="Number">1.0454609394073486</Data></Cell>
    <Cell><Data ss:Type="Number">9.5054950714111328</Data></Cell>
    <Cell><Data ss:Type="Number">27.350957870483398</Data></Cell>
    <Cell><Data ss:Type="Number">2.7758185863494873</Data></Cell>
    <Cell><Data ss:Type="Number">48.959720611572266</Data></Cell>
    <Cell><Data ss:Type="Number">0</Data></Cell>
    <Cell><Data ss:Type="Number">13.699999809265137</Data></Cell>
    <Cell><Data ss:Type="Number">5100</Data></Cell>
    <Cell><Data ss:Type="Number">138</Data></Cell>
    <Cell><Data ss:Type="Number">0.72000002861022949</Data></Cell>
    <Cell><Data ss:Type="Number">1.1399999856948853</Data></Cell>
    <Cell><Data ss:Type="Number">86</Data></Cell>
    <Cell><Data ss:Type="Number">145</Data></Cell>
    <Cell><Data ss:Type="Number">1</Data></Cell>
    <Cell><Data ss:Type="Number">0</Data></Cell>
    <Cell><Data ss:Type="Number">1</Data></Cell>
    <Cell><Data ss:Type="Number">0</Data></Cell>
    <Cell><Data ss:Type="Number">0.80000001192092896</Data></Cell>
    <Cell><Data ss:Type="Number">0.93999999761581421</Data></Cell>
    <Cell ss:Index="41"><Data ss:Type="Number">275.2293701171875</Data></Cell>
   </Row>
   <Row>
    <Cell><Data ss:Type="String">SMB</Data></Cell>
    <Cell><Data ss:Type="Number">571</Data></Cell>
    <Cell><Data ss:Type="String">Feminino</Data></Cell>
    <Cell><Data ss:Type="String">Yes</Data></Cell>
    <Cell><Data ss:Type="String">Yes</Data></Cell>
    <Cell><Data ss:Type="String">No</Data></Cell>
    <Cell><Data ss:Type="Number">0</Data></Cell>
    <Cell><Data ss:Type="Number">44.006023406982422</Data></Cell>
    <Cell><Data ss:Type="Number">0</Data></Cell>
    <Cell><Data ss:Type="Number">39.959068298339844</Data></Cell>
    <Cell><Data ss:Type="Number">0</Data></Cell>
    <Cell><Data ss:Type="Number">0</Data></Cell>
    <Cell><Data ss:Type="Number">1</Data></Cell>
    <Cell><Data ss:Type="Number">0</Data></Cell>
    <Cell><Data ss:Type="Number">0</Data></Cell>
    <Cell><Data ss:Type="Number">77</Data></Cell>
    <Cell><Data ss:Type="Number">-19.464445114135742</Data></Cell>
    <Cell><Data ss:Type="Number">-20.916666030883789</Data></Cell>
    <Cell><Data ss:Type="Number">51.223995208740234</Data></Cell>
    <Cell><Data ss:Type="Number">78.240982055664062</Data></Cell>
    <Cell><Data ss:Type="Number">1.1048338413238525</Data></Cell>
    <Cell><Data ss:Type="Number">10.777242660522461</Data></Cell>
    <Cell><Data ss:Type="Number">17.50408935546875</Data></Cell>
    <Cell><Data ss:Type="Number">2.0696892738342285</Data></Cell>
    <Cell><Data ss:Type="Number">55.026920318603516</Data></Cell>
    <Cell><Data ss:Type="Number">12</Data></Cell>
    <Cell><Data ss:Type="Number">13.800000190734863</Data></Cell>
    <Cell><Data ss:Type="Number">5770</Data></Cell>
    <Cell><Data ss:Type="Number">245</Data></Cell>
    <Cell><Data ss:Type="Number">0.60000002384185791</Data></Cell>
    <Cell><Data ss:Type="Number">0.40000000596046448</Data></Cell>
    <Cell><Data ss:Type="Number">197</Data></Cell>
    <Cell><Data ss:Type="Number">116</Data></Cell>
    <Cell><Data ss:Type="Number">0</Data></Cell>
    <Cell><Data ss:Type="Number">0</Data></Cell>
    <Cell><Data ss:Type="Number">1</Data></Cell>
    <Cell><Data ss:Type="Number">1</Data></Cell>
    <Cell><Data ss:Type="Number">1.2999999523162842</Data></Cell>
    <Cell><Data ss:Type="Number">0.9100000262260437</Data></Cell>
    <Cell ss:Index="41"><Data ss:Type="Number">110.09174346923828</Data></Cell>
   </Row>
   <Row>
    <Cell><Data ss:Type="String">FMS</Data></Cell>
    <Cell><Data ss:Type="Number">365</Data></Cell>
    <Cell><Data ss:Type="String">Feminino</Data></Cell>
    <Cell><Data ss:Type="String">Yes</Data></Cell>
    <Cell><Data ss:Type="String">No</Data></Cell>
    <Cell><Data ss:Type="String">No</Data></Cell>
    <Cell><Data ss:Type="Number">1</Data></Cell>
    <Cell><Data ss:Type="Number">47.645126342773438</Data></Cell>
    <Cell><Data ss:Type="Number">1</Data></Cell>
    <Cell><Data ss:Type="Number">26.618766784667969</Data></Cell>
    <Cell><Data ss:Type="Number">1</Data></Cell>
    <Cell><Data ss:Type="Number">1</Data></Cell>
    <Cell><Data ss:Type="Number">1</Data></Cell>
    <Cell><Data ss:Type="Number">0</Data></Cell>
    <Cell><Data ss:Type="Number">0</Data></Cell>
    <Cell><Data ss:Type="Number">73</Data></Cell>
    <Cell><Data ss:Type="Number">-20.058332443237305</Data></Cell>
    <Cell><Data ss:Type="Number">-22.633333206176758</Data></Cell>
    <Cell><Data ss:Type="Number">53.996414184570312</Data></Cell>
    <Cell><Data ss:Type="Number">76.455703735351562</Data></Cell>
    <Cell><Data ss:Type="Number">0.68907755613327026</Data></Cell>
    <Cell><Data ss:Type="Number">9.8748817443847656</Data></Cell>
    <Cell><Data ss:Type="Number">17.828811645507812</Data></Cell>
    <Cell><Data ss:Type="Number">2.0780856609344482</Data></Cell>
    <Cell><Data ss:Type="Number">61.050590515136719</Data></Cell>
    <Cell><Data ss:Type="Number">0</Data></Cell>
    <Cell><Data ss:Type="Number">13.100000381469727</Data></Cell>
    <Cell><Data ss:Type="Number">6950</Data></Cell>
    <Cell><Data ss:Type="Number">250</Data></Cell>
    <Cell><Data ss:Type="Number">0.69999998807907104</Data></Cell>
    <Cell><Data ss:Type="Number">0.40000000596046448</Data></Cell>
    <Cell><Data ss:Type="Number">126</Data></Cell>
    <Cell><Data ss:Type="Number">144</Data></Cell>
    <Cell><Data ss:Type="Number">1</Data></Cell>
    <Cell><Data ss:Type="Number">0</Data></Cell>
    <Cell><Data ss:Type="Number">0</Data></Cell>
    <Cell><Data ss:Type="Number">1</Data></Cell>
    <Cell><Data ss:Type="Number">0.80000001192092896</Data></Cell>
    <Cell><Data ss:Type="Number">0.93999999761581421</Data></Cell>
    <Cell><Data ss:Type="Number">2.1907210350036621</Data></Cell>
    <Cell><Data ss:Type="Number">83.486236572265625</Data></Cell>
   </Row>
   <Row>
    <Cell><Data ss:Type="String">MCM</Data></Cell>
    <Cell><Data ss:Type="Number">242</Data></Cell>
    <Cell><Data ss:Type="String">Feminino</Data></Cell>
    <Cell><Data ss:Type="String">Yes</Data></Cell>
    <Cell><Data ss:Type="String">No</Data></Cell>
    <Cell><Data ss:Type="String">No</Data></Cell>
    <Cell><Data ss:Type="Number">0</Data></Cell>
    <Cell><Data ss:Type="Number">54.649505615234375</Data></Cell>
    <Cell><Data ss:Type="Number">1</Data></Cell>
    <Cell><Data ss:Type="Number">25.820333480834961</Data></Cell>
    <Cell><Data ss:Type="Number">0</Data></Cell>
    <Cell><Data ss:Type="Number">0</Data></Cell>
    <Cell><Data ss:Type="Number">0</Data></Cell>
    <Cell><Data ss:Type="Number">0</Data></Cell>
    <Cell><Data ss:Type="Number">0</Data></Cell>
    <Cell><Data ss:Type="Number">48</Data></Cell>
    <Cell><Data ss:Type="Number">-20.57722282409668</Data></Cell>
    <Cell ss:Index="19"><Data ss:Type="Number">63.276344299316406</Data></Cell>
    <Cell><Data ss:Type="Number">100.24430847167969</Data></Cell>
    <Cell><Data ss:Type="Number">0.96405249834060669</Data></Cell>
    <Cell><Data ss:Type="Number">8.33050537109375</Data></Cell>
    <Cell><Data ss:Type="Number">26.539228439331055</Data></Cell>
    <Cell><Data ss:Type="Number">2.2386651039123535</Data></Cell>
    <Cell><Data ss:Type="Number">59.69036865234375</Data></Cell>
    <Cell><Data ss:Type="Number">0</Data></Cell>
    <Cell><Data ss:Type="Number">12.199999809265137</Data></Cell>
    <Cell><Data ss:Type="Number">6600</Data></Cell>
    <Cell><Data ss:Type="Number">207</Data></Cell>
    <Cell ss:Index="31"><Data ss:Type="Number">0.2800000011920929</Data></Cell>
    <Cell><Data ss:Type="Number">133</Data></Cell>
    <Cell><Data ss:Type="Number">194</Data></Cell>
    <Cell><Data ss:Type="Number">1</Data></Cell>
    <Cell><Data ss:Type="Number">0</Data></Cell>
    <Cell><Data ss:Type="Number">0</Data></Cell>
    <Cell><Data ss:Type="Number">1</Data></Cell>
    <Cell><Data ss:Type="Number">0.80000001192092896</Data></Cell>
    <Cell><Data ss:Type="Number">0.93999999761581421</Data></Cell>
    <Cell ss:Index="41"><Data ss:Type="Number">45.871559143066406</Data></Cell>
   </Row>
   <Row>
    <Cell><Data ss:Type="String">RFL</Data></Cell>
    <Cell><Data ss:Type="Number">310</Data></Cell>
    <Cell><Data ss:Type="String">Feminino</Data></Cell>
    <Cell><Data ss:Type="String">Yes</Data></Cell>
    <Cell><Data ss:Type="String">No</Data></Cell>
    <Cell><Data ss:Type="String">No</Data></Cell>
    <Cell><Data ss:Type="Number">0</Data></Cell>
    <Cell><Data ss:Type="Number">47.209747314453125</Data></Cell>
    <Cell><Data ss:Type="Number">1</Data></Cell>
    <Cell><Data ss:Type="Number">20.269332885742188</Data></Cell>
    <Cell><Data ss:Type="Number">0</Data></Cell>
    <Cell><Data ss:Type="Number">0</Data></Cell>
    <Cell><Data ss:Type="Number">1</Data></Cell>
    <Cell><Data ss:Type="Number">0</Data></Cell>
    <Cell><Data ss:Type="Number">0</Data></Cell>
    <Cell><Data ss:Type="Number">78</Data></Cell>
    <Cell><Data ss:Type="Number">-21.06529426574707</Data></Cell>
    <Cell ss:Index="19"><Data ss:Type="Number">42.977066040039062</Data></Cell>
    <Cell><Data ss:Type="Number">80.226799011230469</Data></Cell>
    <Cell><Data ss:Type="Number">1.0763317346572876</Data></Cell>
    <Cell><Data ss:Type="Number">14.795578956604004</Data></Cell>
    <Cell><Data ss:Type="Number">16.395147323608398</Data></Cell>
    <Cell><Data ss:Type="Number">2.2392947673797607</Data></Cell>
    <Cell><Data ss:Type="Number">53.960739135742188</Data></Cell>
    <Cell><Data ss:Type="Number">0</Data></Cell>
    <Cell><Data ss:Type="Number">14.5</Data></Cell>
    <Cell><Data ss:Type="Number">4890</Data></Cell>
    <Cell><Data ss:Type="Number">204</Data></Cell>
    <Cell><Data ss:Type="Number">0.60000002384185791</Data></Cell>
    <Cell><Data ss:Type="Number">0.5</Data></Cell>
    <Cell><Data ss:Type="Number">96</Data></Cell>
    <Cell><Data ss:Type="Number">116</Data></Cell>
    <Cell><Data ss:Type="Number">0</Data></Cell>
    <Cell><Data ss:Type="Number">0</Data></Cell>
    <Cell><Data ss:Type="Number">0</Data></Cell>
    <Cell><Data ss:Type="Number">1</Data></Cell>
    <Cell><Data ss:Type="Number">1.2000000476837158</Data></Cell>
    <Cell><Data ss:Type="Number">1.3400000333786011</Data></Cell>
    <Cell><Data ss:Type="Number">2.1642618179321289</Data></Cell>
    <Cell><Data ss:Type="Number">183.48623657226562</Data></Cell>
   </Row>
   <Row>
    <Cell><Data ss:Type="String">FNS</Data></Cell>
    <Cell><Data ss:Type="Number">140</Data></Cell>
    <Cell><Data ss:Type="String">Feminino</Data></Cell>
    <Cell><Data ss:Type="String">Yes</Data></Cell>
    <Cell><Data ss:Type="String">No</Data></Cell>
    <Cell><Data ss:Type="String">No</Data></Cell>
    <Cell><Data ss:Type="Number">0</Data></Cell>
    <Cell><Data ss:Type="Number">80.024642944335938</Data></Cell>
    <Cell><Data ss:Type="Number">1</Data></Cell>
    <Cell><Data ss:Type="Number">23.111110687255859</Data></Cell>
    <Cell><Data ss:Type="Number">0</Data></Cell>
    <Cell><Data ss:Type="Number">0</Data></Cell>
    <Cell><Data ss:Type="Number">1</Data></Cell>
    <Cell><Data ss:Type="Number">0</Data></Cell>
    <Cell><Data ss:Type="Number">0</Data></Cell>
    <Cell><Data ss:Type="Number">66</Data></Cell>
    <Cell><Data ss:Type="Number">-16.586875915527344</Data></Cell>
    <Cell ss:Index="19"><Data ss:Type="Number">64.251693725585938</Data></Cell>
    <Cell><Data ss:Type="Number">61.075042724609375</Data></Cell>
    <Cell><Data ss:Type="Number">0.60486030578613281</Data></Cell>
    <Cell><Data ss:Type="Number">5.488955020904541</Data></Cell>
    <Cell><Data ss:Type="Number">18.347515106201172</Data></Cell>
    <Cell><Data ss:Type="Number">1.50629723072052</Data></Cell>
    <Cell><Data ss:Type="Number">54.359104156494141</Data></Cell>
    <Cell><Data ss:Type="Number">0</Data></Cell>
    <Cell><Data ss:Type="Number">13.5</Data></Cell>
    <Cell><Data ss:Type="Number">5000</Data></Cell>
    <Cell><Data ss:Type="Number">132</Data></Cell>
    <Cell><Data ss:Type="Number">0.54000002145767212</Data></Cell>
    <Cell><Data ss:Type="Number">0.40999999642372131</Data></Cell>
    <Cell><Data ss:Type="Number">96</Data></Cell>
    <Cell><Data ss:Type="Number">158</Data></Cell>
    <Cell><Data ss:Type="Number">1</Data></Cell>
    <Cell><Data ss:Type="Number">1</Data></Cell>
    <Cell><Data ss:Type="Number">0</Data></Cell>
    <Cell><Data ss:Type="Number">0</Data></Cell>
    <Cell><Data ss:Type="Number">0.89999997615814209</Data></Cell>
    <Cell><Data ss:Type="Number">0.9100000262260437</Data></Cell>
    <Cell><Data ss:Type="Number">2.2973618507385254</Data></Cell>
    <Cell><Data ss:Type="Number">366.97247314453125</Data></Cell>
   </Row>
   <Row>
    <Cell><Data ss:Type="String">JLS</Data></Cell>
    <Cell><Data ss:Type="Number">413</Data></Cell>
    <Cell><Data ss:Type="String">Masculino</Data></Cell>
    <Cell><Data ss:Type="String">No</Data></Cell>
    <Cell><Data ss:Type="String">No</Data></Cell>
    <Cell><Data ss:Type="String">No</Data></Cell>
    <Cell><Data ss:Type="Number">0</Data></Cell>
    <Cell><Data ss:Type="Number">19.266155242919922</Data></Cell>
    <Cell><Data ss:Type="Number">0</Data></Cell>
    <Cell><Data ss:Type="Number">20.879497528076172</Data></Cell>
    <Cell><Data ss:Type="Number">0</Data></Cell>
    <Cell><Data ss:Type="Number">0</Data></Cell>
    <Cell><Data ss:Type="Number">2</Data></Cell>
    <Cell><Data ss:Type="Number">0</Data></Cell>
    <Cell><Data ss:Type="Number">0</Data></Cell>
    <Cell><Data ss:Type="Number">83</Data></Cell>
    <Cell><Data ss:Type="Number">-23.653888702392578</Data></Cell>
    <Cell><Data ss:Type="Number">-28.266666412353516</Data></Cell>
    <Cell><Data ss:Type="Number">70.987525939941406</Data></Cell>
    <Cell><Data ss:Type="Number">118.20832824707031</Data></Cell>
    <Cell><Data ss:Type="Number">1.7068722248077393</Data></Cell>
    <Cell><Data ss:Type="Number">18.449626922607422</Data></Cell>
    <Cell><Data ss:Type="Number">18.7271728515625</Data></Cell>
    <Cell><Data ss:Type="Number">2.2972290515899658</Data></Cell>
    <Cell><Data ss:Type="Number">62.912384033203125</Data></Cell>
    <Cell><Data ss:Type="Number">0</Data></Cell>
    <Cell><Data ss:Type="Number">15.300000190734863</Data></Cell>
    <Cell><Data ss:Type="Number">9530</Data></Cell>
    <Cell><Data ss:Type="Number">219</Data></Cell>
    <Cell><Data ss:Type="Number">1.1000000238418579</Data></Cell>
    <Cell><Data ss:Type="Number">0.40000000596046448</Data></Cell>
    <Cell><Data ss:Type="Number">91</Data></Cell>
    <Cell><Data ss:Type="Number">141</Data></Cell>
    <Cell><Data ss:Type="Number">1</Data></Cell>
    <Cell><Data ss:Type="Number">0</Data></Cell>
    <Cell><Data ss:Type="Number">0</Data></Cell>
    <Cell><Data ss:Type="Number">1</Data></Cell>
    <Cell><Data ss:Type="Number">0.89999997615814209</Data></Cell>
    <Cell><Data ss:Type="Number">1.0499999523162842</Data></Cell>
    <Cell ss:Index="41"><Data ss:Type="Number">238.5321044921875</Data></Cell>
   </Row>
   <Row>
    <Cell><Data ss:Type="String">ERS</Data></Cell>
    <Cell><Data ss:Type="Number">611</Data></Cell>
    <Cell><Data ss:Type="String">Feminino</Data></Cell>
    <Cell><Data ss:Type="String">No</Data></Cell>
    <Cell><Data ss:Type="String">No</Data></Cell>
    <Cell><Data ss:Type="String">No</Data></Cell>
    <Cell><Data ss:Type="Number">0</Data></Cell>
    <Cell><Data ss:Type="Number">47.886089324951172</Data></Cell>
    <Cell><Data ss:Type="Number">0</Data></Cell>
    <Cell><Data ss:Type="Number">26.141326904296875</Data></Cell>
    <Cell><Data ss:Type="Number">0</Data></Cell>
    <Cell><Data ss:Type="Number">0</Data></Cell>
    <Cell><Data ss:Type="Number">1</Data></Cell>
    <Cell><Data ss:Type="Number">0</Data></Cell>
    <Cell><Data ss:Type="Number">0</Data></Cell>
    <Cell><Data ss:Type="Number">70</Data></Cell>
    <Cell><Data ss:Type="Number">-19.60333251953125</Data></Cell>
    <Cell><Data ss:Type="Number">-24.666666030883789</Data></Cell>
    <Cell><Data ss:Type="Number">68.300796508789062</Data></Cell>
    <Cell><Data ss:Type="Number">79.434135437011719</Data></Cell>
    <Cell><Data ss:Type="Number">0.96646273136138916</Data></Cell>
    <Cell><Data ss:Type="Number">9.0643177032470703</Data></Cell>
    <Cell><Data ss:Type="Number">22.169492721557617</Data></Cell>
    <Cell><Data ss:Type="Number">2.3778336048126221</Data></Cell>
    <Cell><Data ss:Type="Number">56.920135498046875</Data></Cell>
    <Cell><Data ss:Type="Number">0</Data></Cell>
    <Cell><Data ss:Type="Number">12.100000381469727</Data></Cell>
    <Cell><Data ss:Type="Number">4630</Data></Cell>
    <Cell><Data ss:Type="Number">275</Data></Cell>
    <Cell><Data ss:Type="Number">0.60000002384185791</Data></Cell>
    <Cell><Data ss:Type="Number">0.40000000596046448</Data></Cell>
    <Cell><Data ss:Type="Number">94</Data></Cell>
    <Cell><Data ss:Type="Number">155</Data></Cell>
    <Cell><Data ss:Type="Number">1</Data></Cell>
    <Cell><Data ss:Type="Number">1</Data></Cell>
    <Cell><Data ss:Type="Number">0</Data></Cell>
    <Cell><Data ss:Type="Number">1</Data></Cell>
    <Cell><Data ss:Type="Number">0.80000001192092896</Data></Cell>
    <Cell><Data ss:Type="Number">0.93999999761581421</Data></Cell>
    <Cell><Data ss:Type="Number">2.1827864646911621</Data></Cell>
    <Cell><Data ss:Type="Number">183.48623657226562</Data></Cell>
   </Row>
   <Row>
    <Cell><Data ss:Type="String">JMC</Data></Cell>
    <Cell><Data ss:Type="Number">340</Data></Cell>
    <Cell><Data ss:Type="String">Feminino</Data></Cell>
    <Cell><Data ss:Type="String">Yes</Data></Cell>
    <Cell><Data ss:Type="String">Yes</Data></Cell>
    <Cell><Data ss:Type="String">No</Data></Cell>
    <Cell><Data ss:Type="Number">1</Data></Cell>
    <Cell><Data ss:Type="Number">18.25575065612793</Data></Cell>
    <Cell><Data ss:Type="Number">0</Data></Cell>
    <Cell><Data ss:Type="Number">27.1546630859375</Data></Cell>
    <Cell><Data ss:Type="Number">0</Data></Cell>
    <Cell><Data ss:Type="Number">0</Data></Cell>
    <Cell><Data ss:Type="Number">1</Data></Cell>
    <Cell><Data ss:Type="Number">0</Data></Cell>
    <Cell><Data ss:Type="Number">0</Data></Cell>
    <Cell><Data ss:Type="Number">89</Data></Cell>
    <Cell><Data ss:Type="Number">-19.136667251586914</Data></Cell>
    <Cell><Data ss:Type="Number">-26.183332443237305</Data></Cell>
    <Cell><Data ss:Type="Number">64.518020629882812</Data></Cell>
    <Cell><Data ss:Type="Number">107.9620361328125</Data></Cell>
    <Cell><Data ss:Type="Number">2.108478307723999</Data></Cell>
    <Cell><Data ss:Type="Number">14.500344276428223</Data></Cell>
    <Cell><Data ss:Type="Number">12.453391075134277</Data></Cell>
    <Cell><Data ss:Type="Number">1.9395465850830078</Data></Cell>
    <Cell><Data ss:Type="Number">57.402656555175781</Data></Cell>
    <Cell><Data ss:Type="Number">48</Data></Cell>
    <Cell><Data ss:Type="Number">14.300000190734863</Data></Cell>
    <Cell><Data ss:Type="Number">8999</Data></Cell>
    <Cell><Data ss:Type="Number">267</Data></Cell>
    <Cell><Data ss:Type="Number">0.60000002384185791</Data></Cell>
    <Cell><Data ss:Type="Number">0.30000001192092896</Data></Cell>
    <Cell><Data ss:Type="Number">82</Data></Cell>
    <Cell><Data ss:Type="Number">127</Data></Cell>
    <Cell><Data ss:Type="Number">0</Data></Cell>
    <Cell><Data ss:Type="Number">0</Data></Cell>
    <Cell><Data ss:Type="Number">0</Data></Cell>
    <Cell><Data ss:Type="Number">1</Data></Cell>
    <Cell><Data ss:Type="Number">0.69999998807907104</Data></Cell>
    <Cell><Data ss:Type="Number">1.0199999809265137</Data></Cell>
    <Cell ss:Index="41"><Data ss:Type="Number">275.2293701171875</Data></Cell>
   </Row>
   <Row>
    <Cell><Data ss:Type="String">MMA</Data></Cell>
    <Cell><Data ss:Type="Number">369</Data></Cell>
    <Cell><Data ss:Type="String">Feminino</Data></Cell>
    <Cell><Data ss:Type="String">No</Data></Cell>
    <Cell><Data ss:Type="String">No</Data></Cell>
    <Cell><Data ss:Type="String">No</Data></Cell>
    <Cell><Data ss:Type="Number">0</Data></Cell>
    <Cell><Data ss:Type="Number">19.80010986328125</Data></Cell>
    <Cell><Data ss:Type="Number">0</Data></Cell>
    <Cell><Data ss:Type="Number">30.440937042236328</Data></Cell>
    <Cell><Data ss:Type="Number">1</Data></Cell>
    <Cell><Data ss:Type="Number">0</Data></Cell>
    <Cell><Data ss:Type="Number">2</Data></Cell>
    <Cell><Data ss:Type="Number">0</Data></Cell>
    <Cell><Data ss:Type="Number">0</Data></Cell>
    <Cell><Data ss:Type="Number">75</Data></Cell>
    <Cell><Data ss:Type="Number">-17.948749542236328</Data></Cell>
    <Cell><Data ss:Type="Number">-17.216667175292969</Data></Cell>
    <Cell><Data ss:Type="Number">53.305992126464844</Data></Cell>
    <Cell><Data ss:Type="Number">88.675018310546875</Data></Cell>
    <Cell><Data ss:Type="Number">1.1946215629577637</Data></Cell>
    <Cell><Data ss:Type="Number">14.232938766479492</Data></Cell>
    <Cell><Data ss:Type="Number">12.242644309997559</Data></Cell>
    <Cell><Data ss:Type="Number">1.813602089881897</Data></Cell>
    <Cell><Data ss:Type="Number">53.375751495361328</Data></Cell>
    <Cell><Data ss:Type="Number">0</Data></Cell>
    <Cell><Data ss:Type="Number">15.199999809265137</Data></Cell>
    <Cell><Data ss:Type="Number">9380</Data></Cell>
    <Cell><Data ss:Type="Number">341</Data></Cell>
    <Cell><Data ss:Type="Number">0.60000002384185791</Data></Cell>
    <Cell><Data ss:Type="Number">0.20000000298023224</Data></Cell>
    <Cell><Data ss:Type="Number">67</Data></Cell>
    <Cell><Data ss:Type="Number">114</Data></Cell>
    <Cell><Data ss:Type="Number">0</Data></Cell>
    <Cell><Data ss:Type="Number">0</Data></Cell>
    <Cell><Data ss:Type="Number">0</Data></Cell>
    <Cell><Data ss:Type="Number">1</Data></Cell>
    <Cell><Data ss:Type="Number">0.5</Data></Cell>
    <Cell><Data ss:Type="Number">0.94999998807907104</Data></Cell>
    <Cell ss:Index="41"><Data ss:Type="Number">183.48623657226562</Data></Cell>
   </Row>
   <Row>
    <Cell><Data ss:Type="String">RPS</Data></Cell>
    <Cell><Data ss:Type="Number">354</Data></Cell>
    <Cell><Data ss:Type="String">Feminino</Data></Cell>
    <Cell><Data ss:Type="String">Yes</Data></Cell>
    <Cell><Data ss:Type="String">No</Data></Cell>
    <Cell><Data ss:Type="String">No</Data></Cell>
    <Cell><Data ss:Type="Number">2</Data></Cell>
    <Cell><Data ss:Type="Number">21.330778121948242</Data></Cell>
    <Cell><Data ss:Type="Number">0</Data></Cell>
    <Cell><Data ss:Type="Number">15.894448280334473</Data></Cell>
    <Cell><Data ss:Type="Number">0</Data></Cell>
    <Cell><Data ss:Type="Number">0</Data></Cell>
    <Cell><Data ss:Type="Number">2</Data></Cell>
    <Cell><Data ss:Type="Number">0</Data></Cell>
    <Cell><Data ss:Type="Number">0</Data></Cell>
    <Cell><Data ss:Type="Number">107</Data></Cell>
    <Cell><Data ss:Type="Number">-19.138824462890625</Data></Cell>
    <Cell><Data ss:Type="Number">-29.266666412353516</Data></Cell>
    <Cell><Data ss:Type="Number">42.496944427490234</Data></Cell>
    <Cell><Data ss:Type="Number">89.195045471191406</Data></Cell>
    <Cell><Data ss:Type="Number">0.86108672618865967</Data></Cell>
    <Cell><Data ss:Type="Number">18.26690673828125</Data></Cell>
    <Cell><Data ss:Type="Number">9.1302566528320312</Data></Cell>
    <Cell><Data ss:Type="Number">1.4728326797485352</Data></Cell>
    <Cell><Data ss:Type="Number">61.747982025146484</Data></Cell>
    <Cell><Data ss:Type="Number">0</Data></Cell>
    <Cell><Data ss:Type="Number">14.300000190734863</Data></Cell>
    <Cell><Data ss:Type="Number">9210</Data></Cell>
    <Cell><Data ss:Type="Number">261</Data></Cell>
    <Cell><Data ss:Type="Number">0.60000002384185791</Data></Cell>
    <Cell><Data ss:Type="Number">0.60000002384185791</Data></Cell>
    <Cell><Data ss:Type="Number">90</Data></Cell>
    <Cell><Data ss:Type="Number">133</Data></Cell>
    <Cell><Data ss:Type="Number">0</Data></Cell>
    <Cell><Data ss:Type="Number">0</Data></Cell>
    <Cell><Data ss:Type="Number">0</Data></Cell>
    <Cell><Data ss:Type="Number">0</Data></Cell>
    <Cell><Data ss:Type="Number">0.5</Data></Cell>
    <Cell><Data ss:Type="Number">1.0099999904632568</Data></Cell>
    <Cell ss:Index="41"><Data ss:Type="Number">366.97247314453125</Data></Cell>
   </Row>
   <Row>
    <Cell><Data ss:Type="String">RMO</Data></Cell>
    <Cell><Data ss:Type="Number">288</Data></Cell>
    <Cell><Data ss:Type="String">Masculino</Data></Cell>
    <Cell><Data ss:Type="String">No</Data></Cell>
    <Cell><Data ss:Type="String">No</Data></Cell>
    <Cell><Data ss:Type="String">No</Data></Cell>
    <Cell><Data ss:Type="Number">0</Data></Cell>
    <Cell><Data ss:Type="Number">62.886089324951172</Data></Cell>
    <Cell><Data ss:Type="Number">1</Data></Cell>
    <Cell><Data ss:Type="Number">20.529251098632812</Data></Cell>
    <Cell><Data ss:Type="Number">0</Data></Cell>
    <Cell><Data ss:Type="Number">1</Data></Cell>
    <Cell><Data ss:Type="Number">0</Data></Cell>
    <Cell><Data ss:Type="Number">0</Data></Cell>
    <Cell><Data ss:Type="Number">0</Data></Cell>
    <Cell><Data ss:Type="Number">74</Data></Cell>
    <Cell><Data ss:Type="Number">-18.507499694824219</Data></Cell>
    <Cell ss:Index="19"><Data ss:Type="Number">55.11395263671875</Data></Cell>
    <Cell><Data ss:Type="Number">46.979682922363281</Data></Cell>
    <Cell><Data ss:Type="Number">0.65971696376800537</Data></Cell>
    <Cell><Data ss:Type="Number">7.4272432327270508</Data></Cell>
    <Cell><Data ss:Type="Number">13.126772880554199</Data></Cell>
    <Cell><Data ss:Type="Number">2.0554156303405762</Data></Cell>
    <Cell><Data ss:Type="Number">60.381778717041016</Data></Cell>
    <Cell><Data ss:Type="Number">0</Data></Cell>
    <Cell><Data ss:Type="Number">15.5</Data></Cell>
    <Cell><Data ss:Type="Number">7170</Data></Cell>
    <Cell><Data ss:Type="Number">234</Data></Cell>
    <Cell><Data ss:Type="Number">0.92000001668930054</Data></Cell>
    <Cell><Data ss:Type="Number">0.56999999284744263</Data></Cell>
    <Cell><Data ss:Type="Number">171</Data></Cell>
    <Cell><Data ss:Type="Number">141</Data></Cell>
    <Cell><Data ss:Type="Number">1</Data></Cell>
    <Cell><Data ss:Type="Number">0</Data></Cell>
    <Cell><Data ss:Type="Number">0</Data></Cell>
    <Cell><Data ss:Type="Number">0</Data></Cell>
    <Cell><Data ss:Type="Number">0.89999997615814209</Data></Cell>
    <Cell><Data ss:Type="Number">1.1699999570846558</Data></Cell>
    <Cell ss:Index="41"><Data ss:Type="Number">366.97247314453125</Data></Cell>
   </Row>
   <Row>
    <Cell><Data ss:Type="String">CSS</Data></Cell>
    <Cell><Data ss:Type="Number">191</Data></Cell>
    <Cell><Data ss:Type="String">Feminino</Data></Cell>
    <Cell><Data ss:Type="String">Yes</Data></Cell>
    <Cell><Data ss:Type="String">No</Data></Cell>
    <Cell><Data ss:Type="String">No</Data></Cell>
    <Cell><Data ss:Type="Number">2</Data></Cell>
    <Cell><Data ss:Type="Number">55.019168853759766</Data></Cell>
    <Cell><Data ss:Type="Number">1</Data></Cell>
    <Cell><Data ss:Type="Number">24.458356857299805</Data></Cell>
    <Cell><Data ss:Type="Number">1</Data></Cell>
    <Cell><Data ss:Type="Number">0</Data></Cell>
    <Cell><Data ss:Type="Number">1</Data></Cell>
    <Cell><Data ss:Type="Number">0</Data></Cell>
    <Cell><Data ss:Type="Number">0</Data></Cell>
    <Cell><Data ss:Type="Number">66</Data></Cell>
    <Cell><Data ss:Type="Number">-19.038333892822266</Data></Cell>
    <Cell><Data ss:Type="Number">-29.916666030883789</Data></Cell>
    <Cell><Data ss:Type="Number">68.165779113769531</Data></Cell>
    <Cell><Data ss:Type="Number">81.455162048339844</Data></Cell>
    <Cell><Data ss:Type="Number">0.96667277812957764</Data></Cell>
    <Cell><Data ss:Type="Number">8.4602651596069336</Data></Cell>
    <Cell><Data ss:Type="Number">17.191051483154297</Data></Cell>
    <Cell><Data ss:Type="Number">1.6221662759780884</Data></Cell>
    <Cell><Data ss:Type="Number">65.788238525390625</Data></Cell>
    <Cell><Data ss:Type="Number">0</Data></Cell>
    <Cell><Data ss:Type="Number">13.800000190734863</Data></Cell>
    <Cell><Data ss:Type="Number">4400</Data></Cell>
    <Cell><Data ss:Type="Number">257</Data></Cell>
    <Cell><Data ss:Type="Number">0.77999997138977051</Data></Cell>
    <Cell><Data ss:Type="Number">0.46000000834465027</Data></Cell>
    <Cell><Data ss:Type="Number">97</Data></Cell>
    <Cell><Data ss:Type="Number">143</Data></Cell>
    <Cell><Data ss:Type="Number">1</Data></Cell>
    <Cell><Data ss:Type="Number">0</Data></Cell>
    <Cell><Data ss:Type="Number">0</Data></Cell>
    <Cell><Data ss:Type="Number">1</Data></Cell>
    <Cell><Data ss:Type="Number">0.60000002384185791</Data></Cell>
    <Cell><Data ss:Type="Number">0.93999999761581421</Data></Cell>
    <Cell><Data ss:Type="Number">2.3749344348907471</Data></Cell>
    <Cell><Data ss:Type="Number">183.48623657226562</Data></Cell>
   </Row>
   <Row>
    <Cell><Data ss:Type="String">LS</Data></Cell>
    <Cell><Data ss:Type="Number">204</Data></Cell>
    <Cell><Data ss:Type="String">Masculino</Data></Cell>
    <Cell><Data ss:Type="String">No</Data></Cell>
    <Cell><Data ss:Type="String">No</Data></Cell>
    <Cell><Data ss:Type="String">No</Data></Cell>
    <Cell><Data ss:Type="Number">1</Data></Cell>
    <Cell><Data ss:Type="Number">39.652244567871094</Data></Cell>
    <Cell><Data ss:Type="Number">1</Data></Cell>
    <Cell><Data ss:Type="Number">34.233242034912109</Data></Cell>
    <Cell><Data ss:Type="Number">1</Data></Cell>
    <Cell><Data ss:Type="Number">0</Data></Cell>
    <Cell><Data ss:Type="Number">1</Data></Cell>
    <Cell><Data ss:Type="Number">0</Data></Cell>
    <Cell><Data ss:Type="Number">0</Data></Cell>
    <Cell><Data ss:Type="Number">96</Data></Cell>
    <Cell><Data ss:Type="Number">-15.937222480773926</Data></Cell>
    <Cell><Data ss:Type="Number">-10.666666984558105</Data></Cell>
    <Cell><Data ss:Type="Number">82.38726806640625</Data></Cell>
    <Cell><Data ss:Type="Number">52.760387420654297</Data></Cell>
    <Cell><Data ss:Type="Number">0.69167047739028931</Data></Cell>
    <Cell><Data ss:Type="Number">7.7263007164001465</Data></Cell>
    <Cell ss:Index="24"><Data ss:Type="Number">1.8136019706726074</Data></Cell>
    <Cell><Data ss:Type="Number">42.71844482421875</Data></Cell>
    <Cell><Data ss:Type="Number">0</Data></Cell>
    <Cell><Data ss:Type="Number">15.5</Data></Cell>
    <Cell><Data ss:Type="Number">8200</Data></Cell>
    <Cell><Data ss:Type="Number">194</Data></Cell>
    <Cell><Data ss:Type="Number">0.89999997615814209</Data></Cell>
    <Cell><Data ss:Type="Number">0.60000002384185791</Data></Cell>
    <Cell><Data ss:Type="Number">87</Data></Cell>
    <Cell><Data ss:Type="Number">146</Data></Cell>
    <Cell><Data ss:Type="Number">1</Data></Cell>
    <Cell><Data ss:Type="Number">0</Data></Cell>
    <Cell><Data ss:Type="Number">0</Data></Cell>
    <Cell><Data ss:Type="Number">1</Data></Cell>
    <Cell><Data ss:Type="Number">0.80000001192092896</Data></Cell>
    <Cell><Data ss:Type="Number">0.93999999761581421</Data></Cell>
    <Cell ss:Index="41"><Data ss:Type="Number">220.18348693847656</Data></Cell>
   </Row>
   <Row>
    <Cell><Data ss:Type="String">PCS</Data></Cell>
    <Cell><Data ss:Type="Number">420</Data></Cell>
    <Cell><Data ss:Type="String">Feminino</Data></Cell>
    <Cell><Data ss:Type="String">Yes</Data></Cell>
    <Cell><Data ss:Type="String">No</Data></Cell>
    <Cell><Data ss:Type="String">No</Data></Cell>
    <Cell><Data ss:Type="Number">0</Data></Cell>
    <Cell><Data ss:Type="Number">48.691127777099609</Data></Cell>
    <Cell><Data ss:Type="Number">1</Data></Cell>
    <Cell><Data ss:Type="Number">29.310548782348633</Data></Cell>
    <Cell><Data ss:Type="Number">1</Data></Cell>
    <Cell><Data ss:Type="Number">0</Data></Cell>
    <Cell><Data ss:Type="Number">2</Data></Cell>
    <Cell><Data ss:Type="Number">0</Data></Cell>
    <Cell><Data ss:Type="Number">0</Data></Cell>
    <Cell><Data ss:Type="Number">71</Data></Cell>
    <Cell><Data ss:Type="Number">-20.616666793823242</Data></Cell>
    <Cell ss:Index="19"><Data ss:Type="Number">88.616455078125</Data></Cell>
    <Cell><Data ss:Type="Number">75.940170288085938</Data></Cell>
    <Cell><Data ss:Type="Number">1.0947777032852173</Data></Cell>
    <Cell><Data ss:Type="Number">12.296005249023438</Data></Cell>
    <Cell><Data ss:Type="Number">24.812108993530273</Data></Cell>
    <Cell><Data ss:Type="Number">2.2468829154968262</Data></Cell>
    <Cell><Data ss:Type="Number">62.031932830810547</Data></Cell>
    <Cell><Data ss:Type="Number">0</Data></Cell>
    <Cell><Data ss:Type="Number">15.199999809265137</Data></Cell>
    <Cell><Data ss:Type="Number">6540</Data></Cell>
    <Cell><Data ss:Type="Number">170</Data></Cell>
    <Cell><Data ss:Type="Number">0.62999999523162842</Data></Cell>
    <Cell><Data ss:Type="Number">0.77999997138977051</Data></Cell>
    <Cell><Data ss:Type="Number">115</Data></Cell>
    <Cell><Data ss:Type="Number">118</Data></Cell>
    <Cell><Data ss:Type="Number">0</Data></Cell>
    <Cell><Data ss:Type="Number">0</Data></Cell>
    <Cell><Data ss:Type="Number">0</Data></Cell>
    <Cell><Data ss:Type="Number">0</Data></Cell>
    <Cell><Data ss:Type="Number">0.5</Data></Cell>
    <Cell><Data ss:Type="Number">0.97000002861022949</Data></Cell>
    <Cell ss:Index="41"><Data ss:Type="Number">1100.91748046875</Data></Cell>
   </Row>
   <Row>
    <Cell><Data ss:Type="String">JSC</Data></Cell>
    <Cell><Data ss:Type="Number">419</Data></Cell>
    <Cell><Data ss:Type="String">Feminino</Data></Cell>
    <Cell><Data ss:Type="String">Yes</Data></Cell>
    <Cell><Data ss:Type="String">No</Data></Cell>
    <Cell><Data ss:Type="String">No</Data></Cell>
    <Cell><Data ss:Type="Number">1</Data></Cell>
    <Cell><Data ss:Type="Number">36.856517791748047</Data></Cell>
    <Cell><Data ss:Type="Number">0</Data></Cell>
    <Cell><Data ss:Type="Number">34.364986419677734</Data></Cell>
    <Cell><Data ss:Type="Number">0</Data></Cell>
    <Cell><Data ss:Type="Number">0</Data></Cell>
    <Cell><Data ss:Type="Number">2</Data></Cell>
    <Cell><Data ss:Type="Number">0</Data></Cell>
    <Cell><Data ss:Type="Number">0</Data></Cell>
    <Cell><Data ss:Type="Number">74</Data></Cell>
    <Cell><Data ss:Type="Number">-20.396110534667969</Data></Cell>
    <Cell ss:Index="19"><Data ss:Type="Number">61.5826416015625</Data></Cell>
    <Cell><Data ss:Type="Number">103.24645233154297</Data></Cell>
    <Cell><Data ss:Type="Number">1.7729766368865967</Data></Cell>
    <Cell><Data ss:Type="Number">14.540327072143555</Data></Cell>
    <Cell><Data ss:Type="Number">17.884939193725586</Data></Cell>
    <Cell><Data ss:Type="Number">1.9143576622009277</Data></Cell>
    <Cell><Data ss:Type="Number">58.715518951416016</Data></Cell>
    <Cell><Data ss:Type="Number">12</Data></Cell>
    <Cell><Data ss:Type="Number">13.5</Data></Cell>
    <Cell><Data ss:Type="Number">5400</Data></Cell>
    <Cell><Data ss:Type="Number">186</Data></Cell>
    <Cell ss:Index="32"><Data ss:Type="Number">117</Data></Cell>
    <Cell><Data ss:Type="Number">116</Data></Cell>
    <Cell><Data ss:Type="Number">0</Data></Cell>
    <Cell><Data ss:Type="Number">1</Data></Cell>
    <Cell><Data ss:Type="Number">0</Data></Cell>
    <Cell><Data ss:Type="Number">0</Data></Cell>
    <Cell><Data ss:Type="Number">0.60000002384185791</Data></Cell>
    <Cell><Data ss:Type="Number">0.94999998807907104</Data></Cell>
    <Cell ss:Index="41"><Data ss:Type="Number">183.48623657226562</Data></Cell>
   </Row>
   <Row>
    <Cell><Data ss:Type="String">ES</Data></Cell>
    <Cell><Data ss:Type="Number">208</Data></Cell>
    <Cell><Data ss:Type="String">Feminino</Data></Cell>
    <Cell><Data ss:Type="String">Yes</Data></Cell>
    <Cell><Data ss:Type="String">No</Data></Cell>
    <Cell><Data ss:Type="String">No</Data></Cell>
    <Cell><Data ss:Type="Number">2</Data></Cell>
    <Cell><Data ss:Type="Number">38.929355621337891</Data></Cell>
    <Cell><Data ss:Type="Number">1</Data></Cell>
    <Cell><Data ss:Type="Number">29.140659332275391</Data></Cell>
    <Cell><Data ss:Type="Number">0</Data></Cell>
    <Cell><Data ss:Type="Number">0</Data></Cell>
    <Cell><Data ss:Type="Number">1</Data></Cell>
    <Cell><Data ss:Type="Number">0</Data></Cell>
    <Cell><Data ss:Type="Number">0</Data></Cell>
    <Cell><Data ss:Type="Number">93</Data></Cell>
    <Cell><Data ss:Type="Number">-20.733888626098633</Data></Cell>
    <Cell><Data ss:Type="Number">-23.366666793823242</Data></Cell>
    <Cell><Data ss:Type="Number">79.14678955078125</Data></Cell>
    <Cell><Data ss:Type="Number">73.856124877929688</Data></Cell>
    <Cell><Data ss:Type="Number">1.0075000524520874</Data></Cell>
    <Cell><Data ss:Type="Number">11.844687461853027</Data></Cell>
    <Cell><Data ss:Type="Number">16.727392196655273</Data></Cell>
    <Cell><Data ss:Type="Number">2.1158690452575684</Data></Cell>
    <Cell><Data ss:Type="Number">57.278038024902344</Data></Cell>
    <Cell><Data ss:Type="Number">0</Data></Cell>
    <Cell><Data ss:Type="Number">14</Data></Cell>
    <Cell><Data ss:Type="Number">3390</Data></Cell>
    <Cell><Data ss:Type="Number">193</Data></Cell>
    <Cell><Data ss:Type="Number">0.60000002384185791</Data></Cell>
    <Cell><Data ss:Type="Number">0.30000001192092896</Data></Cell>
    <Cell><Data ss:Type="Number">85</Data></Cell>
    <Cell><Data ss:Type="Number">132</Data></Cell>
    <Cell><Data ss:Type="Number">1</Data></Cell>
    <Cell><Data ss:Type="Number">1</Data></Cell>
    <Cell><Data ss:Type="Number">0</Data></Cell>
    <Cell><Data ss:Type="Number">1</Data></Cell>
    <Cell><Data ss:Type="Number">0.5</Data></Cell>
    <Cell><Data ss:Type="Number">1.0199999809265137</Data></Cell>
    <Cell ss:Index="41"><Data ss:Type="Number">220.18348693847656</Data></Cell>
   </Row>
   <Row>
    <Cell><Data ss:Type="String">MAS</Data></Cell>
    <Cell><Data ss:Type="Number">569</Data></Cell>
    <Cell><Data ss:Type="String">Feminino</Data></Cell>
    <Cell><Data ss:Type="String">No</Data></Cell>
    <Cell><Data ss:Type="String">No</Data></Cell>
    <Cell><Data ss:Type="String">Yes</Data></Cell>
    <Cell><Data ss:Type="Number">1</Data></Cell>
    <Cell><Data ss:Type="Number">49.030666351318359</Data></Cell>
    <Cell><Data ss:Type="Number">1</Data></Cell>
    <Cell><Data ss:Type="Number">33.747703552246094</Data></Cell>
    <Cell><Data ss:Type="Number">1</Data></Cell>
    <Cell><Data ss:Type="Number">0</Data></Cell>
    <Cell><Data ss:Type="Number">2</Data></Cell>
    <Cell><Data ss:Type="Number">0</Data></Cell>
    <Cell><Data ss:Type="Number">0</Data></Cell>
    <Cell><Data ss:Type="Number">67</Data></Cell>
    <Cell><Data ss:Type="Number">-18.736665725708008</Data></Cell>
    <Cell><Data ss:Type="Number">-24.033332824707031</Data></Cell>
    <Cell><Data ss:Type="Number">83.481124877929688</Data></Cell>
    <Cell><Data ss:Type="Number">87.556770324707031</Data></Cell>
    <Cell><Data ss:Type="Number">1.1614886522293091</Data></Cell>
    <Cell><Data ss:Type="Number">8.7957096099853516</Data></Cell>
    <Cell><Data ss:Type="Number">19.863235473632812</Data></Cell>
    <Cell><Data ss:Type="Number">2.1360201835632324</Data></Cell>
    <Cell><Data ss:Type="Number">58.029159545898438</Data></Cell>
    <Cell><Data ss:Type="Number">0</Data></Cell>
    <Cell><Data ss:Type="Number">15.399999618530273</Data></Cell>
    <Cell><Data ss:Type="Number">13130</Data></Cell>
    <Cell><Data ss:Type="Number">392</Data></Cell>
    <Cell><Data ss:Type="Number">1.1000000238418579</Data></Cell>
    <Cell><Data ss:Type="Number">0.30000001192092896</Data></Cell>
    <Cell><Data ss:Type="Number">142</Data></Cell>
    <Cell><Data ss:Type="Number">151</Data></Cell>
    <Cell><Data ss:Type="Number">1</Data></Cell>
    <Cell><Data ss:Type="Number">1</Data></Cell>
    <Cell><Data ss:Type="Number">1</Data></Cell>
    <Cell><Data ss:Type="Number">1</Data></Cell>
    <Cell><Data ss:Type="Number">1.2000000476837158</Data></Cell>
    <Cell><Data ss:Type="Number">0.92000001668930054</Data></Cell>
    <Cell ss:Index="41"><Data ss:Type="Number">366.97247314453125</Data></Cell>
   </Row>
   <Row>
    <Cell><Data ss:Type="String">EB</Data></Cell>
    <Cell><Data ss:Type="Number">336</Data></Cell>
    <Cell><Data ss:Type="String">Feminino</Data></Cell>
    <Cell><Data ss:Type="String">Yes</Data></Cell>
    <Cell><Data ss:Type="String">No</Data></Cell>
    <Cell><Data ss:Type="String">No</Data></Cell>
    <Cell><Data ss:Type="Number">0</Data></Cell>
    <Cell><Data ss:Type="Number">37.918949127197266</Data></Cell>
    <Cell><Data ss:Type="Number">0</Data></Cell>
    <Cell><Data ss:Type="Number">27.777778625488281</Data></Cell>
    <Cell><Data ss:Type="Number">0</Data></Cell>
    <Cell><Data ss:Type="Number">0</Data></Cell>
    <Cell><Data ss:Type="Number">1</Data></Cell>
    <Cell><Data ss:Type="Number">0</Data></Cell>
    <Cell><Data ss:Type="Number">0</Data></Cell>
    <Cell><Data ss:Type="Number">86</Data></Cell>
    <Cell><Data ss:Type="Number">-20.171667098999023</Data></Cell>
    <Cell><Data ss:Type="Number">-19.100000381469727</Data></Cell>
    <Cell><Data ss:Type="Number">72.418426513671875</Data></Cell>
    <Cell><Data ss:Type="Number">91.987655639648438</Data></Cell>
    <Cell><Data ss:Type="Number">1.5755652189254761</Data></Cell>
    <Cell><Data ss:Type="Number">13.767929077148438</Data></Cell>
    <Cell><Data ss:Type="Number">19.651926040649414</Data></Cell>
    <Cell><Data ss:Type="Number">2.3778336048126221</Data></Cell>
    <Cell><Data ss:Type="Number">62.29254150390625</Data></Cell>
    <Cell><Data ss:Type="Number">0</Data></Cell>
    <Cell><Data ss:Type="Number">10.5</Data></Cell>
    <Cell><Data ss:Type="Number">3360</Data></Cell>
    <Cell><Data ss:Type="Number">203</Data></Cell>
    <Cell><Data ss:Type="Number">0.60000002384185791</Data></Cell>
    <Cell><Data ss:Type="Number">0.5</Data></Cell>
    <Cell><Data ss:Type="Number">78</Data></Cell>
    <Cell><Data ss:Type="Number">118</Data></Cell>
    <Cell><Data ss:Type="Number">0</Data></Cell>
    <Cell><Data ss:Type="Number">1</Data></Cell>
    <Cell><Data ss:Type="Number">0</Data></Cell>
    <Cell><Data ss:Type="Number">1</Data></Cell>
    <Cell><Data ss:Type="Number">1</Data></Cell>
    <Cell><Data ss:Type="Number">1.1399999856948853</Data></Cell>
    <Cell ss:Index="41"><Data ss:Type="Number">183.48623657226562</Data></Cell>
   </Row>
   <Row>
    <Cell><Data ss:Type="String">QSC</Data></Cell>
    <Cell><Data ss:Type="Number">193</Data></Cell>
    <Cell><Data ss:Type="String">Masculino</Data></Cell>
    <Cell><Data ss:Type="String">No</Data></Cell>
    <Cell><Data ss:Type="String">No</Data></Cell>
    <Cell><Data ss:Type="String">Yes</Data></Cell>
    <Cell><Data ss:Type="Number">1</Data></Cell>
    <Cell><Data ss:Type="Number">41.547096252441406</Data></Cell>
    <Cell><Data ss:Type="Number">0</Data></Cell>
    <Cell><Data ss:Type="Number">28.735631942749023</Data></Cell>
    <Cell><Data ss:Type="Number">0</Data></Cell>
    <Cell><Data ss:Type="Number">0</Data></Cell>
    <Cell><Data ss:Type="Number">2</Data></Cell>
    <Cell><Data ss:Type="Number">0</Data></Cell>
    <Cell><Data ss:Type="Number">1</Data></Cell>
    <Cell><Data ss:Type="Number">81</Data></Cell>
    <Cell><Data ss:Type="Number">-18.050588607788086</Data></Cell>
    <Cell><Data ss:Type="Number">-19.5</Data></Cell>
    <Cell><Data ss:Type="Number">81.311180114746094</Data></Cell>
    <Cell><Data ss:Type="Number">57.958095550537109</Data></Cell>
    <Cell><Data ss:Type="Number">0.83285582065582275</Data></Cell>
    <Cell><Data ss:Type="Number">9.5411968231201172</Data></Cell>
    <Cell><Data ss:Type="Number">20.407821655273438</Data></Cell>
    <Cell><Data ss:Type="Number">1.6802444458007812</Data></Cell>
    <Cell><Data ss:Type="Number">60.332771301269531</Data></Cell>
    <Cell><Data ss:Type="Number">0</Data></Cell>
    <Cell><Data ss:Type="Number">14</Data></Cell>
    <Cell><Data ss:Type="Number">4980</Data></Cell>
    <Cell><Data ss:Type="Number">167</Data></Cell>
    <Cell><Data ss:Type="Number">1.1000000238418579</Data></Cell>
    <Cell><Data ss:Type="Number">0.37999999523162842</Data></Cell>
    <Cell><Data ss:Type="Number">133</Data></Cell>
    <Cell><Data ss:Type="Number">137</Data></Cell>
    <Cell><Data ss:Type="Number">1</Data></Cell>
    <Cell><Data ss:Type="Number">1</Data></Cell>
    <Cell><Data ss:Type="Number">1</Data></Cell>
    <Cell><Data ss:Type="Number">1</Data></Cell>
    <Cell><Data ss:Type="Number">0.60000002384185791</Data></Cell>
    <Cell><Data ss:Type="Number">0.93999999761581421</Data></Cell>
    <Cell><Data ss:Type="Number">1.9467558860778809</Data></Cell>
    <Cell><Data ss:Type="Number">220.18348693847656</Data></Cell>
   </Row>
   <Row>
    <Cell><Data ss:Type="String">MSS</Data></Cell>
    <Cell><Data ss:Type="Number">267</Data></Cell>
    <Cell><Data ss:Type="String">Masculino</Data></Cell>
    <Cell><Data ss:Type="String">Yes</Data></Cell>
    <Cell><Data ss:Type="String">No</Data></Cell>
    <Cell><Data ss:Type="String">No</Data></Cell>
    <Cell><Data ss:Type="Number">2</Data></Cell>
    <Cell><Data ss:Type="Number">56.749725341796875</Data></Cell>
    <Cell><Data ss:Type="Number">1</Data></Cell>
    <Cell><Data ss:Type="Number">26.784753799438477</Data></Cell>
    <Cell><Data ss:Type="Number">0</Data></Cell>
    <Cell><Data ss:Type="Number">0</Data></Cell>
    <Cell><Data ss:Type="Number">1</Data></Cell>
    <Cell><Data ss:Type="Number">0</Data></Cell>
    <Cell><Data ss:Type="Number">0</Data></Cell>
    <Cell><Data ss:Type="Number">75</Data></Cell>
    <Cell><Data ss:Type="Number">-18.151666641235352</Data></Cell>
    <Cell><Data ss:Type="Number">-22.333333969116211</Data></Cell>
    <Cell><Data ss:Type="Number">60.274085998535156</Data></Cell>
    <Cell><Data ss:Type="Number">61.611728668212891</Data></Cell>
    <Cell><Data ss:Type="Number">1.0330337285995483</Data></Cell>
    <Cell><Data ss:Type="Number">9.4412679672241211</Data></Cell>
    <Cell><Data ss:Type="Number">17.66478157043457</Data></Cell>
    <Cell><Data ss:Type="Number">1.9697732925415039</Data></Cell>
    <Cell><Data ss:Type="Number">59.300136566162109</Data></Cell>
    <Cell><Data ss:Type="Number">0</Data></Cell>
    <Cell><Data ss:Type="Number">16</Data></Cell>
    <Cell><Data ss:Type="Number">7900</Data></Cell>
    <Cell><Data ss:Type="Number">208</Data></Cell>
    <Cell><Data ss:Type="Number">1.1000000238418579</Data></Cell>
    <Cell><Data ss:Type="Number">0.20000000298023224</Data></Cell>
    <Cell><Data ss:Type="Number">124</Data></Cell>
    <Cell><Data ss:Type="Number">128</Data></Cell>
    <Cell><Data ss:Type="Number">0</Data></Cell>
    <Cell><Data ss:Type="Number">1</Data></Cell>
    <Cell><Data ss:Type="Number">0</Data></Cell>
    <Cell><Data ss:Type="Number">0</Data></Cell>
    <Cell><Data ss:Type="Number">0.80000001192092896</Data></Cell>
    <Cell><Data ss:Type="Number">1.0299999713897705</Data></Cell>
    <Cell ss:Index="41"><Data ss:Type="Number">532.110107421875</Data></Cell>
   </Row>
   <Row>
    <Cell><Data ss:Type="String">MDR</Data></Cell>
    <Cell><Data ss:Type="Number">77</Data></Cell>
    <Cell><Data ss:Type="String">Feminino</Data></Cell>
    <Cell><Data ss:Type="String">Yes</Data></Cell>
    <Cell><Data ss:Type="String">No</Data></Cell>
    <Cell><Data ss:Type="String">No</Data></Cell>
    <Cell><Data ss:Type="Number">2</Data></Cell>
    <Cell><Data ss:Type="Number">19.04435920715332</Data></Cell>
    <Cell><Data ss:Type="Number">0</Data></Cell>
    <Cell><Data ss:Type="Number">18.096885681152344</Data></Cell>
    <Cell><Data ss:Type="Number">0</Data></Cell>
    <Cell><Data ss:Type="Number">0</Data></Cell>
    <Cell><Data ss:Type="Number">2</Data></Cell>
    <Cell><Data ss:Type="Number">0</Data></Cell>
    <Cell><Data ss:Type="Number">1</Data></Cell>
    <Cell><Data ss:Type="Number">80</Data></Cell>
    <Cell><Data ss:Type="Number">-19.775554656982422</Data></Cell>
    <Cell><Data ss:Type="Number">-19.350000381469727</Data></Cell>
    <Cell><Data ss:Type="Number">54.271778106689453</Data></Cell>
    <Cell><Data ss:Type="Number">108.18048858642578</Data></Cell>
    <Cell><Data ss:Type="Number">2.4503171443939209</Data></Cell>
    <Cell><Data ss:Type="Number">20.897727966308594</Data></Cell>
    <Cell><Data ss:Type="Number">20.551403045654297</Data></Cell>
    <Cell><Data ss:Type="Number">2.0303030014038086</Data></Cell>
    <Cell><Data ss:Type="Number">56.276912689208984</Data></Cell>
    <Cell ss:Index="27"><Data ss:Type="Number">13.300000190734863</Data></Cell>
    <Cell><Data ss:Type="Number">7370</Data></Cell>
    <Cell><Data ss:Type="Number">117</Data></Cell>
    <Cell ss:Index="32"><Data ss:Type="Number">98</Data></Cell>
    <Cell><Data ss:Type="Number">106</Data></Cell>
    <Cell><Data ss:Type="Number">0</Data></Cell>
    <Cell><Data ss:Type="Number">1</Data></Cell>
    <Cell><Data ss:Type="Number">1</Data></Cell>
    <Cell><Data ss:Type="Number">1</Data></Cell>
    <Cell><Data ss:Type="Number">1</Data></Cell>
    <Cell><Data ss:Type="Number">1.1699999570846558</Data></Cell>
    <Cell ss:Index="41"><Data ss:Type="Number">24.220184326171875</Data></Cell>
   </Row>
   <Row>
    <Cell><Data ss:Type="String">MES</Data></Cell>
    <Cell><Data ss:Type="Number">319</Data></Cell>
    <Cell><Data ss:Type="String">Feminino</Data></Cell>
    <Cell><Data ss:Type="String">No</Data></Cell>
    <Cell><Data ss:Type="String">No</Data></Cell>
    <Cell><Data ss:Type="String">No</Data></Cell>
    <Cell><Data ss:Type="Number">0</Data></Cell>
    <Cell><Data ss:Type="Number">36.070644378662109</Data></Cell>
    <Cell><Data ss:Type="Number">0</Data></Cell>
    <Cell><Data ss:Type="Number">30.866907119750977</Data></Cell>
    <Cell><Data ss:Type="Number">0</Data></Cell>
    <Cell><Data ss:Type="Number">0</Data></Cell>
    <Cell><Data ss:Type="Number">2</Data></Cell>
    <Cell><Data ss:Type="Number">0</Data></Cell>
    <Cell><Data ss:Type="Number">0</Data></Cell>
    <Cell><Data ss:Type="Number">61</Data></Cell>
    <Cell><Data ss:Type="Number">-21.553888320922852</Data></Cell>
    <Cell><Data ss:Type="Number">-23.233333587646484</Data></Cell>
    <Cell><Data ss:Type="Number">63.684146881103516</Data></Cell>
    <Cell><Data ss:Type="Number">94.154563903808594</Data></Cell>
    <Cell><Data ss:Type="Number">1.3913723230361938</Data></Cell>
    <Cell><Data ss:Type="Number">15.358890533447266</Data></Cell>
    <Cell><Data ss:Type="Number">16.640558242797852</Data></Cell>
    <Cell><Data ss:Type="Number">2.3677582740783691</Data></Cell>
    <Cell><Data ss:Type="Number">59.647361755371094</Data></Cell>
    <Cell><Data ss:Type="Number">48</Data></Cell>
    <Cell><Data ss:Type="Number">13.399999618530273</Data></Cell>
    <Cell><Data ss:Type="Number">6450</Data></Cell>
    <Cell><Data ss:Type="Number">196</Data></Cell>
    <Cell><Data ss:Type="Number">0.69999998807907104</Data></Cell>
    <Cell><Data ss:Type="Number">0.30000001192092896</Data></Cell>
    <Cell><Data ss:Type="Number">72</Data></Cell>
    <Cell><Data ss:Type="Number">105</Data></Cell>
    <Cell><Data ss:Type="Number">0</Data></Cell>
    <Cell><Data ss:Type="Number">0</Data></Cell>
    <Cell><Data ss:Type="Number">0</Data></Cell>
    <Cell><Data ss:Type="Number">0</Data></Cell>
    <Cell><Data ss:Type="Number">0.60000002384185791</Data></Cell>
    <Cell><Data ss:Type="Number">1.0099999904632568</Data></Cell>
    <Cell><Data ss:Type="Number">2.1686558723449707</Data></Cell>
    <Cell><Data ss:Type="Number">458.71560668945312</Data></Cell>
   </Row>
   <Row>
    <Cell><Data ss:Type="String">MAS</Data></Cell>
    <Cell><Data ss:Type="Number">212</Data></Cell>
    <Cell><Data ss:Type="String">Feminino</Data></Cell>
    <Cell><Data ss:Type="String">No</Data></Cell>
    <Cell><Data ss:Type="String">No</Data></Cell>
    <Cell><Data ss:Type="String">No</Data></Cell>
    <Cell><Data ss:Type="Number">0</Data></Cell>
    <Cell><Data ss:Type="Number">23.452901840209961</Data></Cell>
    <Cell><Data ss:Type="Number">0</Data></Cell>
    <Cell><Data ss:Type="Number">33.90625</Data></Cell>
    <Cell><Data ss:Type="Number">0</Data></Cell>
    <Cell><Data ss:Type="Number">0</Data></Cell>
    <Cell><Data ss:Type="Number">3</Data></Cell>
    <Cell><Data ss:Type="Number">0</Data></Cell>
    <Cell><Data ss:Type="Number">0</Data></Cell>
    <Cell><Data ss:Type="Number">105</Data></Cell>
    <Cell><Data ss:Type="Number">-18.300624847412109</Data></Cell>
    <Cell><Data ss:Type="Number">-13.300000190734863</Data></Cell>
    <Cell><Data ss:Type="Number">68.39276123046875</Data></Cell>
    <Cell><Data ss:Type="Number">73.441368103027344</Data></Cell>
    <Cell><Data ss:Type="Number">1.0144246816635132</Data></Cell>
    <Cell><Data ss:Type="Number">9.9266719818115234</Data></Cell>
    <Cell><Data ss:Type="Number">10.879101753234863</Data></Cell>
    <Cell><Data ss:Type="Number">1.4508816003799438</Data></Cell>
    <Cell><Data ss:Type="Number">48.221393585205078</Data></Cell>
    <Cell><Data ss:Type="Number">0</Data></Cell>
    <Cell><Data ss:Type="Number">14</Data></Cell>
    <Cell><Data ss:Type="Number">8860</Data></Cell>
    <Cell><Data ss:Type="Number">285</Data></Cell>
    <Cell><Data ss:Type="Number">0.69999998807907104</Data></Cell>
    <Cell><Data ss:Type="Number">0.20000000298023224</Data></Cell>
    <Cell><Data ss:Type="Number">64</Data></Cell>
    <Cell><Data ss:Type="Number">118</Data></Cell>
    <Cell><Data ss:Type="Number">0</Data></Cell>
    <Cell><Data ss:Type="Number">1</Data></Cell>
    <Cell><Data ss:Type="Number">1</Data></Cell>
    <Cell><Data ss:Type="Number">0</Data></Cell>
    <Cell><Data ss:Type="Number">0.80000001192092896</Data></Cell>
    <Cell><Data ss:Type="Number">0.98000001907348633</Data></Cell>
    <Cell><Data ss:Type="Number">2.0004258155822754</Data></Cell>
    <Cell><Data ss:Type="Number">917.43121337890625</Data></Cell>
   </Row>
   <Row>
    <Cell><Data ss:Type="String">FIL</Data></Cell>
    <Cell><Data ss:Type="Number">554</Data></Cell>
    <Cell><Data ss:Type="String">Masculino</Data></Cell>
    <Cell><Data ss:Type="String">No</Data></Cell>
    <Cell><Data ss:Type="String">Yes</Data></Cell>
    <Cell><Data ss:Type="String">No</Data></Cell>
    <Cell><Data ss:Type="Number">1</Data></Cell>
    <Cell><Data ss:Type="Number">23.797918319702148</Data></Cell>
    <Cell><Data ss:Type="Number">0</Data></Cell>
    <Cell><Data ss:Type="Number">30.263519287109375</Data></Cell>
    <Cell><Data ss:Type="Number">0</Data></Cell>
    <Cell><Data ss:Type="Number">0</Data></Cell>
    <Cell><Data ss:Type="Number">3</Data></Cell>
    <Cell><Data ss:Type="Number">0</Data></Cell>
    <Cell><Data ss:Type="Number">0</Data></Cell>
    <Cell><Data ss:Type="Number">71</Data></Cell>
    <Cell><Data ss:Type="Number">-18.414443969726562</Data></Cell>
    <Cell><Data ss:Type="Number">-23.166666030883789</Data></Cell>
    <Cell><Data ss:Type="Number">56.292831420898438</Data></Cell>
    <Cell><Data ss:Type="Number">78.967430114746094</Data></Cell>
    <Cell><Data ss:Type="Number">1.3527363538742065</Data></Cell>
    <Cell><Data ss:Type="Number">15.408772468566895</Data></Cell>
    <Cell><Data ss:Type="Number">14.626812934875488</Data></Cell>
    <Cell><Data ss:Type="Number">2.0203666687011719</Data></Cell>
    <Cell><Data ss:Type="Number">47.859157562255859</Data></Cell>
    <Cell><Data ss:Type="Number">0</Data></Cell>
    <Cell><Data ss:Type="Number">16.299999237060547</Data></Cell>
    <Cell><Data ss:Type="Number">7190</Data></Cell>
    <Cell><Data ss:Type="Number">265</Data></Cell>
    <Cell><Data ss:Type="Number">0.89999997615814209</Data></Cell>
    <Cell><Data ss:Type="Number">0.20000000298023224</Data></Cell>
    <Cell><Data ss:Type="Number">67</Data></Cell>
    <Cell><Data ss:Type="Number">138</Data></Cell>
    <Cell><Data ss:Type="Number">0</Data></Cell>
    <Cell><Data ss:Type="Number">1</Data></Cell>
    <Cell><Data ss:Type="Number">1</Data></Cell>
    <Cell><Data ss:Type="Number">0</Data></Cell>
    <Cell><Data ss:Type="Number">1.1000000238418579</Data></Cell>
    <Cell><Data ss:Type="Number">1.0900000333786011</Data></Cell>
    <Cell ss:Index="41"><Data ss:Type="Number">917.43121337890625</Data></Cell>
   </Row>
   <Row>
    <Cell><Data ss:Type="String">CSA</Data></Cell>
    <Cell><Data ss:Type="Number">225</Data></Cell>
    <Cell><Data ss:Type="String">Masculino</Data></Cell>
    <Cell><Data ss:Type="String">Yes</Data></Cell>
    <Cell><Data ss:Type="String">No</Data></Cell>
    <Cell><Data ss:Type="String">No</Data></Cell>
    <Cell><Data ss:Type="Number">0</Data></Cell>
    <Cell><Data ss:Type="Number">31.489595413208008</Data></Cell>
    <Cell><Data ss:Type="Number">0</Data></Cell>
    <Cell><Data ss:Type="Number">21.350528717041016</Data></Cell>
    <Cell><Data ss:Type="Number">0</Data></Cell>
    <Cell><Data ss:Type="Number">0</Data></Cell>
    <Cell><Data ss:Type="Number">2</Data></Cell>
    <Cell><Data ss:Type="Number">0</Data></Cell>
    <Cell><Data ss:Type="Number">0</Data></Cell>
    <Cell><Data ss:Type="Number">68</Data></Cell>
    <Cell><Data ss:Type="Number">-22.796667098999023</Data></Cell>
    <Cell><Data ss:Type="Number">-23.616666793823242</Data></Cell>
    <Cell><Data ss:Type="Number">99.500877380371094</Data></Cell>
    <Cell><Data ss:Type="Number">140.69363403320312</Data></Cell>
    <Cell><Data ss:Type="Number">2.2796473503112793</Data></Cell>
    <Cell><Data ss:Type="Number">19.428304672241211</Data></Cell>
    <Cell><Data ss:Type="Number">28.734472274780273</Data></Cell>
    <Cell ss:Index="25"><Data ss:Type="Number">59.067817687988281</Data></Cell>
    <Cell><Data ss:Type="Number">12</Data></Cell>
    <Cell><Data ss:Type="Number">15.300000190734863</Data></Cell>
    <Cell><Data ss:Type="Number">4560</Data></Cell>
    <Cell><Data ss:Type="Number">193</Data></Cell>
    <Cell><Data ss:Type="Number">1.1000000238418579</Data></Cell>
    <Cell><Data ss:Type="Number">0.5</Data></Cell>
    <Cell><Data ss:Type="Number">101</Data></Cell>
    <Cell><Data ss:Type="Number">122</Data></Cell>
    <Cell><Data ss:Type="Number">0</Data></Cell>
    <Cell><Data ss:Type="Number">1</Data></Cell>
    <Cell><Data ss:Type="Number">0</Data></Cell>
    <Cell><Data ss:Type="Number">1</Data></Cell>
    <Cell><Data ss:Type="Number">0.69999998807907104</Data></Cell>
    <Cell><Data ss:Type="Number">1.1100000143051147</Data></Cell>
    <Cell ss:Index="41"><Data ss:Type="Number">183.48623657226562</Data></Cell>
   </Row>
   <Row>
    <Cell><Data ss:Type="String">GNM</Data></Cell>
    <Cell><Data ss:Type="Number">300</Data></Cell>
    <Cell><Data ss:Type="String">Feminino</Data></Cell>
    <Cell><Data ss:Type="String">Yes</Data></Cell>
    <Cell><Data ss:Type="String">No</Data></Cell>
    <Cell><Data ss:Type="String">No</Data></Cell>
    <Cell><Data ss:Type="Number">2</Data></Cell>
    <Cell><Data ss:Type="Number">48.776012420654297</Data></Cell>
    <Cell><Data ss:Type="Number">1</Data></Cell>
    <Cell><Data ss:Type="Number">30.46826171875</Data></Cell>
    <Cell><Data ss:Type="Number">0</Data></Cell>
    <Cell><Data ss:Type="Number">0</Data></Cell>
    <Cell><Data ss:Type="Number">1</Data></Cell>
    <Cell><Data ss:Type="Number">0</Data></Cell>
    <Cell><Data ss:Type="Number">1</Data></Cell>
    <Cell><Data ss:Type="Number">90</Data></Cell>
    <Cell><Data ss:Type="Number">-17.311666488647461</Data></Cell>
    <Cell><Data ss:Type="Number">-16.600000381469727</Data></Cell>
    <Cell><Data ss:Type="Number">73.369949340820312</Data></Cell>
    <Cell><Data ss:Type="Number">86.402214050292969</Data></Cell>
    <Cell><Data ss:Type="Number">0.93975681066513062</Data></Cell>
    <Cell><Data ss:Type="Number">11.036478042602539</Data></Cell>
    <Cell><Data ss:Type="Number">22.541038513183594</Data></Cell>
    <Cell><Data ss:Type="Number">1.7858586311340332</Data></Cell>
    <Cell><Data ss:Type="Number">52.708244323730469</Data></Cell>
    <Cell><Data ss:Type="Number">0</Data></Cell>
    <Cell><Data ss:Type="Number">12.899999618530273</Data></Cell>
    <Cell><Data ss:Type="Number">6690</Data></Cell>
    <Cell><Data ss:Type="Number">151</Data></Cell>
    <Cell><Data ss:Type="Number">1.1000000238418579</Data></Cell>
    <Cell><Data ss:Type="Number">0.30000001192092896</Data></Cell>
    <Cell><Data ss:Type="Number">122</Data></Cell>
    <Cell><Data ss:Type="Number">156</Data></Cell>
    <Cell><Data ss:Type="Number">1</Data></Cell>
    <Cell><Data ss:Type="Number">1</Data></Cell>
    <Cell><Data ss:Type="Number">0</Data></Cell>
    <Cell><Data ss:Type="Number">1</Data></Cell>
    <Cell><Data ss:Type="Number">0.5</Data></Cell>
    <Cell><Data ss:Type="Number">0.80000001192092896</Data></Cell>
    <Cell ss:Index="41"><Data ss:Type="Number">183.48623657226562</Data></Cell>
   </Row>
   <Row>
    <Cell><Data ss:Type="String">NJF</Data></Cell>
    <Cell><Data ss:Type="Number">141</Data></Cell>
    <Cell><Data ss:Type="String">Feminino</Data></Cell>
    <Cell><Data ss:Type="String">No</Data></Cell>
    <Cell><Data ss:Type="String">No</Data></Cell>
    <Cell><Data ss:Type="String">No</Data></Cell>
    <Cell><Data ss:Type="Number">2</Data></Cell>
    <Cell><Data ss:Type="Number">27.346658706665039</Data></Cell>
    <Cell><Data ss:Type="Number">0</Data></Cell>
    <Cell><Data ss:Type="Number">29.776767730712891</Data></Cell>
    <Cell><Data ss:Type="Number">0</Data></Cell>
    <Cell><Data ss:Type="Number">0</Data></Cell>
    <Cell><Data ss:Type="Number">3</Data></Cell>
    <Cell><Data ss:Type="Number">0</Data></Cell>
    <Cell><Data ss:Type="Number">0</Data></Cell>
    <Cell><Data ss:Type="Number">91</Data></Cell>
    <Cell><Data ss:Type="Number">-17.220556259155273</Data></Cell>
    <Cell><Data ss:Type="Number">-25.466667175292969</Data></Cell>
    <Cell><Data ss:Type="Number">51.941455841064453</Data></Cell>
    <Cell><Data ss:Type="Number">108.34303283691406</Data></Cell>
    <Cell><Data ss:Type="Number">1.4504609107971191</Data></Cell>
    <Cell><Data ss:Type="Number">17.879215240478516</Data></Cell>
    <Cell><Data ss:Type="Number">12.506501197814941</Data></Cell>
    <Cell><Data ss:Type="Number">2.0957179069519043</Data></Cell>
    <Cell><Data ss:Type="Number">57.32977294921875</Data></Cell>
    <Cell><Data ss:Type="Number">0</Data></Cell>
    <Cell><Data ss:Type="Number">13.300000190734863</Data></Cell>
    <Cell><Data ss:Type="Number">7180</Data></Cell>
    <Cell><Data ss:Type="Number">234</Data></Cell>
    <Cell><Data ss:Type="Number">0.69999998807907104</Data></Cell>
    <Cell><Data ss:Type="Number">0.20000000298023224</Data></Cell>
    <Cell><Data ss:Type="Number">105</Data></Cell>
    <Cell><Data ss:Type="Number">128</Data></Cell>
    <Cell><Data ss:Type="Number">0</Data></Cell>
    <Cell><Data ss:Type="Number">1</Data></Cell>
    <Cell><Data ss:Type="Number">0</Data></Cell>
    <Cell><Data ss:Type="Number">0</Data></Cell>
    <Cell><Data ss:Type="Number">0.89999997615814209</Data></Cell>
    <Cell><Data ss:Type="Number">0.74000000953674316</Data></Cell>
    <Cell><Data ss:Type="Number">2.3292379379272461</Data></Cell>
    <Cell><Data ss:Type="Number">550.458740234375</Data></Cell>
   </Row>
   <Row>
    <Cell><Data ss:Type="String">MLS</Data></Cell>
    <Cell><Data ss:Type="Number">278</Data></Cell>
    <Cell><Data ss:Type="String">Feminino</Data></Cell>
    <Cell><Data ss:Type="String">Yes</Data></Cell>
    <Cell><Data ss:Type="String">No</Data></Cell>
    <Cell><Data ss:Type="String">No</Data></Cell>
    <Cell><Data ss:Type="Number">2</Data></Cell>
    <Cell><Data ss:Type="Number">24.967142105102539</Data></Cell>
    <Cell><Data ss:Type="Number">0</Data></Cell>
    <Cell><Data ss:Type="Number">28.322439193725586</Data></Cell>
    <Cell><Data ss:Type="Number">0</Data></Cell>
    <Cell><Data ss:Type="Number">0</Data></Cell>
    <Cell><Data ss:Type="Number">3</Data></Cell>
    <Cell><Data ss:Type="Number">0</Data></Cell>
    <Cell><Data ss:Type="Number">1</Data></Cell>
    <Cell><Data ss:Type="Number">83</Data></Cell>
    <Cell><Data ss:Type="Number">-18.89666748046875</Data></Cell>
    <Cell><Data ss:Type="Number">-28.466667175292969</Data></Cell>
    <Cell><Data ss:Type="Number">59.293899536132812</Data></Cell>
    <Cell><Data ss:Type="Number">108.07448577880859</Data></Cell>
    <Cell><Data ss:Type="Number">1.5811426639556885</Data></Cell>
    <Cell><Data ss:Type="Number">15.739355087280273</Data></Cell>
    <Cell><Data ss:Type="Number">15.241678237915039</Data></Cell>
    <Cell><Data ss:Type="Number">1.8939394950866699</Data></Cell>
    <Cell><Data ss:Type="Number">54.503009796142578</Data></Cell>
    <Cell><Data ss:Type="Number">0</Data></Cell>
    <Cell><Data ss:Type="Number">14.199999809265137</Data></Cell>
    <Cell><Data ss:Type="Number">8490</Data></Cell>
    <Cell><Data ss:Type="Number">234</Data></Cell>
    <Cell><Data ss:Type="Number">1</Data></Cell>
    <Cell><Data ss:Type="Number">0.40000000596046448</Data></Cell>
    <Cell><Data ss:Type="Number">77</Data></Cell>
    <Cell><Data ss:Type="Number">137</Data></Cell>
    <Cell><Data ss:Type="Number">0</Data></Cell>
    <Cell><Data ss:Type="Number">1</Data></Cell>
    <Cell><Data ss:Type="Number">1</Data></Cell>
    <Cell><Data ss:Type="Number">1</Data></Cell>
    <Cell><Data ss:Type="Number">0.69999998807907104</Data></Cell>
    <Cell><Data ss:Type="Number">1.0199999809265137</Data></Cell>
    <Cell ss:Index="41"><Data ss:Type="Number">238.5321044921875</Data></Cell>
   </Row>
   <Row>
    <Cell><Data ss:Type="String">FM</Data></Cell>
    <Cell><Data ss:Type="Number">353</Data></Cell>
    <Cell><Data ss:Type="String">Masculino</Data></Cell>
    <Cell><Data ss:Type="String">Yes</Data></Cell>
    <Cell><Data ss:Type="String">No</Data></Cell>
    <Cell><Data ss:Type="String">No</Data></Cell>
    <Cell><Data ss:Type="Number">2</Data></Cell>
    <Cell><Data ss:Type="Number">36.51971435546875</Data></Cell>
    <Cell><Data ss:Type="Number">0</Data></Cell>
    <Cell><Data ss:Type="Number">29.352354049682617</Data></Cell>
    <Cell><Data ss:Type="Number">1</Data></Cell>
    <Cell><Data ss:Type="Number">0</Data></Cell>
    <Cell><Data ss:Type="Number">3</Data></Cell>
    <Cell><Data ss:Type="Number">0</Data></Cell>
    <Cell><Data ss:Type="Number">1</Data></Cell>
    <Cell><Data ss:Type="Number">77</Data></Cell>
    <Cell><Data ss:Type="Number">-16.702352523803711</Data></Cell>
    <Cell><Data ss:Type="Number">-16.266666412353516</Data></Cell>
    <Cell><Data ss:Type="Number">78.4093017578125</Data></Cell>
    <Cell><Data ss:Type="Number">80.342636108398438</Data></Cell>
    <Cell><Data ss:Type="Number">1.268586277961731</Data></Cell>
    <Cell><Data ss:Type="Number">16.666475296020508</Data></Cell>
    <Cell><Data ss:Type="Number">20.914943695068359</Data></Cell>
    <Cell><Data ss:Type="Number">2.2545454502105713</Data></Cell>
    <Cell><Data ss:Type="Number">56.076580047607422</Data></Cell>
    <Cell><Data ss:Type="Number">0</Data></Cell>
    <Cell><Data ss:Type="Number">15</Data></Cell>
    <Cell><Data ss:Type="Number">8290</Data></Cell>
    <Cell><Data ss:Type="Number">173</Data></Cell>
    <Cell><Data ss:Type="Number">1.3999999761581421</Data></Cell>
    <Cell><Data ss:Type="Number">0.40000000596046448</Data></Cell>
    <Cell><Data ss:Type="Number">84</Data></Cell>
    <Cell><Data ss:Type="Number">124</Data></Cell>
    <Cell><Data ss:Type="Number">0</Data></Cell>
    <Cell><Data ss:Type="Number">0</Data></Cell>
    <Cell><Data ss:Type="Number">1</Data></Cell>
    <Cell><Data ss:Type="Number">1</Data></Cell>
    <Cell><Data ss:Type="Number">0.89999997615814209</Data></Cell>
    <Cell><Data ss:Type="Number">0.97000002861022949</Data></Cell>
    <Cell><Data ss:Type="Number">2.3118596076965332</Data></Cell>
    <Cell><Data ss:Type="Number">238.5321044921875</Data></Cell>
   </Row>
   <Row>
    <Cell><Data ss:Type="String">FAL</Data></Cell>
    <Cell><Data ss:Type="Number">522</Data></Cell>
    <Cell><Data ss:Type="String">Feminino</Data></Cell>
    <Cell><Data ss:Type="String">Yes</Data></Cell>
    <Cell><Data ss:Type="String">No</Data></Cell>
    <Cell><Data ss:Type="String">No</Data></Cell>
    <Cell><Data ss:Type="Number">0</Data></Cell>
    <Cell><Data ss:Type="Number">59.972618103027344</Data></Cell>
    <Cell><Data ss:Type="Number">1</Data></Cell>
    <Cell><Data ss:Type="Number">18.858821868896484</Data></Cell>
    <Cell><Data ss:Type="Number">0</Data></Cell>
    <Cell><Data ss:Type="Number">0</Data></Cell>
    <Cell><Data ss:Type="Number">2</Data></Cell>
    <Cell><Data ss:Type="Number">0</Data></Cell>
    <Cell><Data ss:Type="Number">0</Data></Cell>
    <Cell><Data ss:Type="Number">68</Data></Cell>
    <Cell><Data ss:Type="Number">-20.704116821289062</Data></Cell>
    <Cell><Data ss:Type="Number">-23.033332824707031</Data></Cell>
    <Cell><Data ss:Type="Number">47.152275085449219</Data></Cell>
    <Cell><Data ss:Type="Number">75.202850341796875</Data></Cell>
    <Cell><Data ss:Type="Number">0.83732187747955322</Data></Cell>
    <Cell><Data ss:Type="Number">11.180610656738281</Data></Cell>
    <Cell><Data ss:Type="Number">20.338008880615234</Data></Cell>
    <Cell><Data ss:Type="Number">2.1612091064453125</Data></Cell>
    <Cell><Data ss:Type="Number">65.220207214355469</Data></Cell>
    <Cell><Data ss:Type="Number">96</Data></Cell>
    <Cell><Data ss:Type="Number">11.5</Data></Cell>
    <Cell><Data ss:Type="Number">3660</Data></Cell>
    <Cell><Data ss:Type="Number">283</Data></Cell>
    <Cell><Data ss:Type="Number">0.80000001192092896</Data></Cell>
    <Cell><Data ss:Type="Number">0.5</Data></Cell>
    <Cell><Data ss:Type="Number">108</Data></Cell>
    <Cell><Data ss:Type="Number">116</Data></Cell>
    <Cell><Data ss:Type="Number">0</Data></Cell>
    <Cell><Data ss:Type="Number">0</Data></Cell>
    <Cell><Data ss:Type="Number">0</Data></Cell>
    <Cell><Data ss:Type="Number">0</Data></Cell>
    <Cell><Data ss:Type="Number">1</Data></Cell>
    <Cell><Data ss:Type="Number">1.0499999523162842</Data></Cell>
    <Cell ss:Index="41"><Data ss:Type="Number">183.48623657226562</Data></Cell>
   </Row>
   <Row>
    <Cell><Data ss:Type="String">RSL</Data></Cell>
    <Cell><Data ss:Type="Number">425</Data></Cell>
    <Cell><Data ss:Type="String">Masculino</Data></Cell>
    <Cell><Data ss:Type="String">Yes</Data></Cell>
    <Cell><Data ss:Type="String">No</Data></Cell>
    <Cell><Data ss:Type="String">No</Data></Cell>
    <Cell><Data ss:Type="Number">0</Data></Cell>
    <Cell><Data ss:Type="Number">43.129791259765625</Data></Cell>
    <Cell><Data ss:Type="Number">1</Data></Cell>
    <Cell><Data ss:Type="Number">28.027681350708008</Data></Cell>
    <Cell><Data ss:Type="Number">0</Data></Cell>
    <Cell><Data ss:Type="Number">0</Data></Cell>
    <Cell><Data ss:Type="Number">1</Data></Cell>
    <Cell><Data ss:Type="Number">0</Data></Cell>
    <Cell><Data ss:Type="Number">0</Data></Cell>
    <Cell><Data ss:Type="Number">70</Data></Cell>
    <Cell><Data ss:Type="Number">-17.464445114135742</Data></Cell>
    <Cell><Data ss:Type="Number">-23.933332443237305</Data></Cell>
    <Cell><Data ss:Type="Number">103.18946838378906</Data></Cell>
    <Cell><Data ss:Type="Number">65.233734130859375</Data></Cell>
    <Cell><Data ss:Type="Number">1.1735140085220337</Data></Cell>
    <Cell><Data ss:Type="Number">9.5799846649169922</Data></Cell>
    <Cell><Data ss:Type="Number">19.838943481445312</Data></Cell>
    <Cell><Data ss:Type="Number">2.3375313282012939</Data></Cell>
    <Cell><Data ss:Type="Number">55.428192138671875</Data></Cell>
    <Cell><Data ss:Type="Number">24</Data></Cell>
    <Cell><Data ss:Type="Number">15.600000381469727</Data></Cell>
    <Cell><Data ss:Type="Number">4800</Data></Cell>
    <Cell><Data ss:Type="Number">201</Data></Cell>
    <Cell><Data ss:Type="Number">0.60000002384185791</Data></Cell>
    <Cell><Data ss:Type="Number">0.5</Data></Cell>
    <Cell><Data ss:Type="Number">103</Data></Cell>
    <Cell><Data ss:Type="Number">148</Data></Cell>
    <Cell><Data ss:Type="Number">1</Data></Cell>
    <Cell><Data ss:Type="Number">0</Data></Cell>
    <Cell><Data ss:Type="Number">0</Data></Cell>
    <Cell><Data ss:Type="Number">1</Data></Cell>
    <Cell><Data ss:Type="Number">0.80000001192092896</Data></Cell>
    <Cell><Data ss:Type="Number">0.94999998807907104</Data></Cell>
    <Cell ss:Index="41"><Data ss:Type="Number">55.045871734619141</Data></Cell>
   </Row>
   <Row>
    <Cell><Data ss:Type="String">NSS</Data></Cell>
    <Cell><Data ss:Type="Number">283</Data></Cell>
    <Cell><Data ss:Type="String">Masculino</Data></Cell>
    <Cell><Data ss:Type="String">Yes</Data></Cell>
    <Cell><Data ss:Type="String">No</Data></Cell>
    <Cell><Data ss:Type="String">No</Data></Cell>
    <Cell><Data ss:Type="Number">0</Data></Cell>
    <Cell><Data ss:Type="Number">66.18017578125</Data></Cell>
    <Cell><Data ss:Type="Number">1</Data></Cell>
    <Cell><Data ss:Type="Number">22.764629364013672</Data></Cell>
    <Cell><Data ss:Type="Number">0</Data></Cell>
    <Cell><Data ss:Type="Number">0</Data></Cell>
    <Cell><Data ss:Type="Number">1</Data></Cell>
    <Cell><Data ss:Type="Number">0</Data></Cell>
    <Cell><Data ss:Type="Number">0</Data></Cell>
    <Cell><Data ss:Type="Number">76</Data></Cell>
    <Cell><Data ss:Type="Number">-15.317777633666992</Data></Cell>
    <Cell><Data ss:Type="Number">-14.800000190734863</Data></Cell>
    <Cell><Data ss:Type="Number">97.315528869628906</Data></Cell>
    <Cell><Data ss:Type="Number">44.213298797607422</Data></Cell>
    <Cell><Data ss:Type="Number">0.54108607769012451</Data></Cell>
    <Cell><Data ss:Type="Number">5.621727466583252</Data></Cell>
    <Cell><Data ss:Type="Number">14.34919548034668</Data></Cell>
    <Cell><Data ss:Type="Number">1.4356919527053833</Data></Cell>
    <Cell><Data ss:Type="Number">41.737758636474609</Data></Cell>
    <Cell><Data ss:Type="Number">0</Data></Cell>
    <Cell><Data ss:Type="Number">14.699999809265137</Data></Cell>
    <Cell><Data ss:Type="Number">5930</Data></Cell>
    <Cell><Data ss:Type="Number">266</Data></Cell>
    <Cell><Data ss:Type="Number">0.8399999737739563</Data></Cell>
    <Cell><Data ss:Type="Number">1.190000057220459</Data></Cell>
    <Cell><Data ss:Type="Number">116</Data></Cell>
    <Cell><Data ss:Type="Number">160</Data></Cell>
    <Cell><Data ss:Type="Number">1</Data></Cell>
    <Cell><Data ss:Type="Number">0</Data></Cell>
    <Cell><Data ss:Type="Number">0</Data></Cell>
    <Cell><Data ss:Type="Number">1</Data></Cell>
    <Cell><Data ss:Type="Number">0.89999997615814209</Data></Cell>
    <Cell><Data ss:Type="Number">1.0499999523162842</Data></Cell>
    <Cell ss:Index="41"><Data ss:Type="Number">36.697246551513672</Data></Cell>
   </Row>
   <Row>
    <Cell><Data ss:Type="String">NSM</Data></Cell>
    <Cell><Data ss:Type="Number">236</Data></Cell>
    <Cell><Data ss:Type="String">Masculino</Data></Cell>
    <Cell><Data ss:Type="String">No</Data></Cell>
    <Cell><Data ss:Type="String">No</Data></Cell>
    <Cell><Data ss:Type="String">No</Data></Cell>
    <Cell><Data ss:Type="Number">1</Data></Cell>
    <Cell><Data ss:Type="Number">28.852684020996094</Data></Cell>
    <Cell><Data ss:Type="Number">0</Data></Cell>
    <Cell><Data ss:Type="Number">23.940883636474609</Data></Cell>
    <Cell><Data ss:Type="Number">0</Data></Cell>
    <Cell><Data ss:Type="Number">0</Data></Cell>
    <Cell><Data ss:Type="Number">1</Data></Cell>
    <Cell><Data ss:Type="Number">0</Data></Cell>
    <Cell><Data ss:Type="Number">0</Data></Cell>
    <Cell><Data ss:Type="Number">81</Data></Cell>
    <Cell><Data ss:Type="Number">-15.573333740234375</Data></Cell>
    <Cell><Data ss:Type="Number">-23.433332443237305</Data></Cell>
    <Cell><Data ss:Type="Number">82.843414306640625</Data></Cell>
    <Cell><Data ss:Type="Number">64.800178527832031</Data></Cell>
    <Cell><Data ss:Type="Number">1.0291229486465454</Data></Cell>
    <Cell><Data ss:Type="Number">14.122776031494141</Data></Cell>
    <Cell><Data ss:Type="Number">13.80140495300293</Data></Cell>
    <Cell><Data ss:Type="Number">1.4735517501831055</Data></Cell>
    <Cell><Data ss:Type="Number">52.029926300048828</Data></Cell>
    <Cell><Data ss:Type="Number">0</Data></Cell>
    <Cell><Data ss:Type="Number">14.699999809265137</Data></Cell>
    <Cell><Data ss:Type="Number">6350</Data></Cell>
    <Cell><Data ss:Type="Number">201</Data></Cell>
    <Cell><Data ss:Type="Number">1</Data></Cell>
    <Cell><Data ss:Type="Number">0.40000000596046448</Data></Cell>
    <Cell><Data ss:Type="Number">103</Data></Cell>
    <Cell><Data ss:Type="Number">156</Data></Cell>
    <Cell><Data ss:Type="Number">1</Data></Cell>
    <Cell><Data ss:Type="Number">0</Data></Cell>
    <Cell><Data ss:Type="Number">0</Data></Cell>
    <Cell><Data ss:Type="Number">1</Data></Cell>
    <Cell><Data ss:Type="Number">1.1000000238418579</Data></Cell>
    <Cell><Data ss:Type="Number">0.93999999761581421</Data></Cell>
    <Cell ss:Index="41"><Data ss:Type="Number">275.2293701171875</Data></Cell>
   </Row>
   <Row>
    <Cell><Data ss:Type="String">JSN</Data></Cell>
    <Cell><Data ss:Type="Number">357</Data></Cell>
    <Cell><Data ss:Type="String">Feminino</Data></Cell>
    <Cell><Data ss:Type="String">Yes</Data></Cell>
    <Cell><Data ss:Type="String">No</Data></Cell>
    <Cell><Data ss:Type="String">No</Data></Cell>
    <Cell><Data ss:Type="Number">2</Data></Cell>
    <Cell><Data ss:Type="Number">25.963855743408203</Data></Cell>
    <Cell><Data ss:Type="Number">0</Data></Cell>
    <Cell><Data ss:Type="Number">24.1015625</Data></Cell>
    <Cell><Data ss:Type="Number">0</Data></Cell>
    <Cell><Data ss:Type="Number">0</Data></Cell>
    <Cell><Data ss:Type="Number">2</Data></Cell>
    <Cell><Data ss:Type="Number">0</Data></Cell>
    <Cell><Data ss:Type="Number">0</Data></Cell>
    <Cell><Data ss:Type="Number">91</Data></Cell>
    <Cell><Data ss:Type="Number">-19.674999237060547</Data></Cell>
    <Cell ss:Index="19"><Data ss:Type="Number">40.226554870605469</Data></Cell>
    <Cell><Data ss:Type="Number">87.935791015625</Data></Cell>
    <Cell><Data ss:Type="Number">1.4077837467193604</Data></Cell>
    <Cell><Data ss:Type="Number">21.58677864074707</Data></Cell>
    <Cell><Data ss:Type="Number">18.369365692138672</Data></Cell>
    <Cell><Data ss:Type="Number">1.9647356271743774</Data></Cell>
    <Cell><Data ss:Type="Number">58.010520935058594</Data></Cell>
    <Cell><Data ss:Type="Number">0</Data></Cell>
    <Cell><Data ss:Type="Number">13.699999809265137</Data></Cell>
    <Cell><Data ss:Type="Number">11060</Data></Cell>
    <Cell><Data ss:Type="Number">314</Data></Cell>
    <Cell><Data ss:Type="Number">0.60000002384185791</Data></Cell>
    <Cell><Data ss:Type="Number">0.20000000298023224</Data></Cell>
    <Cell><Data ss:Type="Number">83</Data></Cell>
    <Cell><Data ss:Type="Number">113</Data></Cell>
    <Cell><Data ss:Type="Number">0</Data></Cell>
    <Cell><Data ss:Type="Number">0</Data></Cell>
    <Cell><Data ss:Type="Number">0</Data></Cell>
    <Cell><Data ss:Type="Number">1</Data></Cell>
    <Cell><Data ss:Type="Number">0.69999998807907104</Data></Cell>
    <Cell><Data ss:Type="Number">0.94999998807907104</Data></Cell>
    <Cell ss:Index="41"><Data ss:Type="Number">91.743118286132812</Data></Cell>
   </Row>
   <Row>
    <Cell><Data ss:Type="String">MDP</Data></Cell>
    <Cell><Data ss:Type="Number">394</Data></Cell>
    <Cell><Data ss:Type="String">Feminino</Data></Cell>
    <Cell><Data ss:Type="String">Yes</Data></Cell>
    <Cell><Data ss:Type="String">No</Data></Cell>
    <Cell><Data ss:Type="String">No</Data></Cell>
    <Cell><Data ss:Type="Number">0</Data></Cell>
    <Cell><Data ss:Type="Number">49.854873657226562</Data></Cell>
    <Cell><Data ss:Type="Number">0</Data></Cell>
    <Cell><Data ss:Type="Number">26.693563461303711</Data></Cell>
    <Cell><Data ss:Type="Number">0</Data></Cell>
    <Cell><Data ss:Type="Number">0</Data></Cell>
    <Cell><Data ss:Type="Number">2</Data></Cell>
    <Cell><Data ss:Type="Number">0</Data></Cell>
    <Cell><Data ss:Type="Number">0</Data></Cell>
    <Cell><Data ss:Type="Number">117</Data></Cell>
    <Cell><Data ss:Type="Number">-21.849285125732422</Data></Cell>
    <Cell ss:Index="19"><Data ss:Type="Number">65.786949157714844</Data></Cell>
    <Cell><Data ss:Type="Number">91.164108276367188</Data></Cell>
    <Cell><Data ss:Type="Number">0.87420046329498291</Data></Cell>
    <Cell><Data ss:Type="Number">11.836963653564453</Data></Cell>
    <Cell><Data ss:Type="Number">17.952468872070312</Data></Cell>
    <Cell><Data ss:Type="Number">1.6246851682662964</Data></Cell>
    <Cell><Data ss:Type="Number">62.175678253173828</Data></Cell>
    <Cell><Data ss:Type="Number">0</Data></Cell>
    <Cell><Data ss:Type="Number">12.699999809265137</Data></Cell>
    <Cell><Data ss:Type="Number">5640</Data></Cell>
    <Cell><Data ss:Type="Number">345</Data></Cell>
    <Cell><Data ss:Type="Number">0.60000002384185791</Data></Cell>
    <Cell><Data ss:Type="Number">0.20000000298023224</Data></Cell>
    <Cell><Data ss:Type="Number">112</Data></Cell>
    <Cell><Data ss:Type="Number">163</Data></Cell>
    <Cell><Data ss:Type="Number">1</Data></Cell>
    <Cell><Data ss:Type="Number">0</Data></Cell>
    <Cell><Data ss:Type="Number">1</Data></Cell>
    <Cell><Data ss:Type="Number">1</Data></Cell>
    <Cell><Data ss:Type="Number">0.5</Data></Cell>
    <Cell><Data ss:Type="Number">0.75</Data></Cell>
    <Cell ss:Index="41"><Data ss:Type="Number">183.48623657226562</Data></Cell>
   </Row>
   <Row>
    <Cell><Data ss:Type="String">RS</Data></Cell>
    <Cell><Data ss:Type="Number">339</Data></Cell>
    <Cell><Data ss:Type="String">Masculino</Data></Cell>
    <Cell><Data ss:Type="String">Yes</Data></Cell>
    <Cell><Data ss:Type="String">No</Data></Cell>
    <Cell><Data ss:Type="String">No</Data></Cell>
    <Cell><Data ss:Type="Number">0</Data></Cell>
    <Cell><Data ss:Type="Number">60.451808929443359</Data></Cell>
    <Cell><Data ss:Type="Number">1</Data></Cell>
    <Cell><Data ss:Type="Number">25.039918899536133</Data></Cell>
    <Cell><Data ss:Type="Number">0</Data></Cell>
    <Cell><Data ss:Type="Number">0</Data></Cell>
    <Cell><Data ss:Type="Number">1</Data></Cell>
    <Cell><Data ss:Type="Number">0</Data></Cell>
    <Cell><Data ss:Type="Number">0</Data></Cell>
    <Cell><Data ss:Type="Number">60</Data></Cell>
    <Cell><Data ss:Type="Number">-16.52166748046875</Data></Cell>
    <Cell><Data ss:Type="Number">-21.516666412353516</Data></Cell>
    <Cell><Data ss:Type="Number">86.663726806640625</Data></Cell>
    <Cell><Data ss:Type="Number">51.431865692138672</Data></Cell>
    <Cell><Data ss:Type="Number">0.66175192594528198</Data></Cell>
    <Cell><Data ss:Type="Number">7.5187244415283203</Data></Cell>
    <Cell><Data ss:Type="Number">21.96955680847168</Data></Cell>
    <Cell><Data ss:Type="Number">2.2166247367858887</Data></Cell>
    <Cell><Data ss:Type="Number">61.101547241210938</Data></Cell>
    <Cell><Data ss:Type="Number">0</Data></Cell>
    <Cell><Data ss:Type="Number">15.600000381469727</Data></Cell>
    <Cell><Data ss:Type="Number">3780</Data></Cell>
    <Cell><Data ss:Type="Number">204</Data></Cell>
    <Cell><Data ss:Type="Number">0.80000001192092896</Data></Cell>
    <Cell><Data ss:Type="Number">0.60000002384185791</Data></Cell>
    <Cell><Data ss:Type="Number">94</Data></Cell>
    <Cell><Data ss:Type="Number">151</Data></Cell>
    <Cell><Data ss:Type="Number">1</Data></Cell>
    <Cell><Data ss:Type="Number">0</Data></Cell>
    <Cell><Data ss:Type="Number">0</Data></Cell>
    <Cell><Data ss:Type="Number">1</Data></Cell>
    <Cell><Data ss:Type="Number">0.5</Data></Cell>
    <Cell><Data ss:Type="Number">1.0499999523162842</Data></Cell>
    <Cell ss:Index="41"><Data ss:Type="Number">73.394493103027344</Data></Cell>
   </Row>
   <Row>
    <Cell><Data ss:Type="String">MSN</Data></Cell>
    <Cell><Data ss:Type="Number">69</Data></Cell>
    <Cell><Data ss:Type="String">Masculino</Data></Cell>
    <Cell><Data ss:Type="String">Yes</Data></Cell>
    <Cell><Data ss:Type="String">No</Data></Cell>
    <Cell><Data ss:Type="String">No</Data></Cell>
    <Cell><Data ss:Type="Number">2</Data></Cell>
    <Cell><Data ss:Type="Number">49.011501312255859</Data></Cell>
    <Cell><Data ss:Type="Number">1</Data></Cell>
    <Cell><Data ss:Type="Number">25.517032623291016</Data></Cell>
    <Cell><Data ss:Type="Number">0</Data></Cell>
    <Cell><Data ss:Type="Number">0</Data></Cell>
    <Cell><Data ss:Type="Number">1</Data></Cell>
    <Cell><Data ss:Type="Number">0</Data></Cell>
    <Cell><Data ss:Type="Number">0</Data></Cell>
    <Cell><Data ss:Type="Number">96</Data></Cell>
    <Cell><Data ss:Type="Number">-17.053749084472656</Data></Cell>
    <Cell><Data ss:Type="Number">-18.183332443237305</Data></Cell>
    <Cell><Data ss:Type="Number">84.875717163085938</Data></Cell>
    <Cell><Data ss:Type="Number">47.703254699707031</Data></Cell>
    <Cell><Data ss:Type="Number">0.78223323822021484</Data></Cell>
    <Cell><Data ss:Type="Number">9.1721467971801758</Data></Cell>
    <Cell><Data ss:Type="Number">19.750782012939453</Data></Cell>
    <Cell><Data ss:Type="Number">1.5415617227554321</Data></Cell>
    <Cell><Data ss:Type="Number">54.217071533203125</Data></Cell>
    <Cell><Data ss:Type="Number">0</Data></Cell>
    <Cell><Data ss:Type="Number">14.600000381469727</Data></Cell>
    <Cell><Data ss:Type="Number">8700</Data></Cell>
    <Cell><Data ss:Type="Number">164</Data></Cell>
    <Cell><Data ss:Type="Number">1.1000000238418579</Data></Cell>
    <Cell><Data ss:Type="Number">0.89999997615814209</Data></Cell>
    <Cell><Data ss:Type="Number">96</Data></Cell>
    <Cell><Data ss:Type="Number">127</Data></Cell>
    <Cell><Data ss:Type="Number">0</Data></Cell>
    <Cell><Data ss:Type="Number">0</Data></Cell>
    <Cell><Data ss:Type="Number">0</Data></Cell>
    <Cell><Data ss:Type="Number">1</Data></Cell>
    <Cell><Data ss:Type="Number">0.69999998807907104</Data></Cell>
    <Cell><Data ss:Type="Number">0.77999997138977051</Data></Cell>
    <Cell ss:Index="41"><Data ss:Type="Number">128.44036865234375</Data></Cell>
   </Row>
   <Row>
    <Cell><Data ss:Type="String">FES</Data></Cell>
    <Cell><Data ss:Type="Number">259</Data></Cell>
    <Cell><Data ss:Type="String">Feminino</Data></Cell>
    <Cell><Data ss:Type="String">Yes</Data></Cell>
    <Cell><Data ss:Type="String">No</Data></Cell>
    <Cell><Data ss:Type="String">No</Data></Cell>
    <Cell><Data ss:Type="Number">1</Data></Cell>
    <Cell><Data ss:Type="Number">67.026283264160156</Data></Cell>
    <Cell><Data ss:Type="Number">1</Data></Cell>
    <Cell><Data ss:Type="Number">30.443582534790039</Data></Cell>
    <Cell><Data ss:Type="Number">0</Data></Cell>
    <Cell><Data ss:Type="Number">0</Data></Cell>
    <Cell><Data ss:Type="Number">0</Data></Cell>
    <Cell><Data ss:Type="Number">0</Data></Cell>
    <Cell><Data ss:Type="Number">0</Data></Cell>
    <Cell><Data ss:Type="Number">59</Data></Cell>
    <Cell><Data ss:Type="Number">-23.201875686645508</Data></Cell>
    <Cell ss:Index="19"><Data ss:Type="Number">92.581375122070312</Data></Cell>
    <Cell><Data ss:Type="Number">76.190116882324219</Data></Cell>
    <Cell><Data ss:Type="Number">0.96664911508560181</Data></Cell>
    <Cell><Data ss:Type="Number">10.18549633026123</Data></Cell>
    <Cell><Data ss:Type="Number">30.275514602661133</Data></Cell>
    <Cell><Data ss:Type="Number">2.5692696571350098</Data></Cell>
    <Cell><Data ss:Type="Number">61.4566650390625</Data></Cell>
    <Cell><Data ss:Type="Number">0</Data></Cell>
    <Cell><Data ss:Type="Number">12.100000381469727</Data></Cell>
    <Cell><Data ss:Type="Number">8720</Data></Cell>
    <Cell><Data ss:Type="Number">352</Data></Cell>
    <Cell><Data ss:Type="Number">0.99000000953674316</Data></Cell>
    <Cell><Data ss:Type="Number">0.34000000357627869</Data></Cell>
    <Cell><Data ss:Type="Number">122</Data></Cell>
    <Cell><Data ss:Type="Number">130</Data></Cell>
    <Cell><Data ss:Type="Number">0</Data></Cell>
    <Cell><Data ss:Type="Number">0</Data></Cell>
    <Cell><Data ss:Type="Number">0</Data></Cell>
    <Cell><Data ss:Type="Number">0</Data></Cell>
    <Cell><Data ss:Type="Number">0.80000001192092896</Data></Cell>
    <Cell><Data ss:Type="Number">0.79000002145767212</Data></Cell>
    <Cell><Data ss:Type="Number">2.2200467586517334</Data></Cell>
    <Cell><Data ss:Type="Number">458.71560668945312</Data></Cell>
   </Row>
   <Row>
    <Cell><Data ss:Type="String">PCN</Data></Cell>
    <Cell><Data ss:Type="Number">396</Data></Cell>
    <Cell><Data ss:Type="String">Masculino</Data></Cell>
    <Cell><Data ss:Type="String">Yes</Data></Cell>
    <Cell><Data ss:Type="String">No</Data></Cell>
    <Cell><Data ss:Type="String">No</Data></Cell>
    <Cell><Data ss:Type="Number">0</Data></Cell>
    <Cell><Data ss:Type="Number">37.324752807617188</Data></Cell>
    <Cell><Data ss:Type="Number">0</Data></Cell>
    <Cell><Data ss:Type="Number">29.240365982055664</Data></Cell>
    <Cell><Data ss:Type="Number">0</Data></Cell>
    <Cell><Data ss:Type="Number">0</Data></Cell>
    <Cell><Data ss:Type="Number">2</Data></Cell>
    <Cell><Data ss:Type="Number">0</Data></Cell>
    <Cell><Data ss:Type="Number">0</Data></Cell>
    <Cell><Data ss:Type="Number">78</Data></Cell>
    <Cell><Data ss:Type="Number">-19.841176986694336</Data></Cell>
    <Cell><Data ss:Type="Number">-21.733333587646484</Data></Cell>
    <Cell><Data ss:Type="Number">94.385330200195312</Data></Cell>
    <Cell><Data ss:Type="Number">103.41515350341797</Data></Cell>
    <Cell><Data ss:Type="Number">1.0175925493240356</Data></Cell>
    <Cell><Data ss:Type="Number">12.486296653747559</Data></Cell>
    <Cell><Data ss:Type="Number">19.435825347900391</Data></Cell>
    <Cell><Data ss:Type="Number">2.3375313282012939</Data></Cell>
    <Cell><Data ss:Type="Number">55.302780151367188</Data></Cell>
    <Cell><Data ss:Type="Number">12</Data></Cell>
    <Cell><Data ss:Type="Number">15.199999809265137</Data></Cell>
    <Cell><Data ss:Type="Number">7500</Data></Cell>
    <Cell><Data ss:Type="Number">222</Data></Cell>
    <Cell><Data ss:Type="Number">1.1000000238418579</Data></Cell>
    <Cell><Data ss:Type="Number">0.5</Data></Cell>
    <Cell><Data ss:Type="Number">108</Data></Cell>
    <Cell><Data ss:Type="Number">131</Data></Cell>
    <Cell><Data ss:Type="Number">0</Data></Cell>
    <Cell><Data ss:Type="Number">0</Data></Cell>
    <Cell><Data ss:Type="Number">0</Data></Cell>
    <Cell><Data ss:Type="Number">1</Data></Cell>
    <Cell><Data ss:Type="Number">0.60000002384185791</Data></Cell>
    <Cell><Data ss:Type="Number">0.94999998807907104</Data></Cell>
    <Cell ss:Index="41"><Data ss:Type="Number">146.78898620605469</Data></Cell>
   </Row>
   <Row>
    <Cell><Data ss:Type="String">LFL</Data></Cell>
    <Cell><Data ss:Type="Number">333</Data></Cell>
    <Cell><Data ss:Type="String">Masculino</Data></Cell>
    <Cell><Data ss:Type="String">Yes</Data></Cell>
    <Cell><Data ss:Type="String">No</Data></Cell>
    <Cell><Data ss:Type="String">No</Data></Cell>
    <Cell><Data ss:Type="Number">0</Data></Cell>
    <Cell><Data ss:Type="Number">50.536693572998047</Data></Cell>
    <Cell><Data ss:Type="Number">0</Data></Cell>
    <Cell><Data ss:Type="Number">25.536333084106445</Data></Cell>
    <Cell><Data ss:Type="Number">0</Data></Cell>
    <Cell><Data ss:Type="Number">0</Data></Cell>
    <Cell><Data ss:Type="Number">2</Data></Cell>
    <Cell><Data ss:Type="Number">0</Data></Cell>
    <Cell><Data ss:Type="Number">0</Data></Cell>
    <Cell><Data ss:Type="Number">67</Data></Cell>
    <Cell><Data ss:Type="Number">-21.655555725097656</Data></Cell>
    <Cell><Data ss:Type="Number">-29.333333969116211</Data></Cell>
    <Cell><Data ss:Type="Number">72.301422119140625</Data></Cell>
    <Cell><Data ss:Type="Number">76.69879150390625</Data></Cell>
    <Cell><Data ss:Type="Number">0.90680408477783203</Data></Cell>
    <Cell><Data ss:Type="Number">11.126749038696289</Data></Cell>
    <Cell><Data ss:Type="Number">24.362180709838867</Data></Cell>
    <Cell><Data ss:Type="Number">2.4559195041656494</Data></Cell>
    <Cell><Data ss:Type="Number">56.915996551513672</Data></Cell>
    <Cell><Data ss:Type="Number">0</Data></Cell>
    <Cell><Data ss:Type="Number">16.299999237060547</Data></Cell>
    <Cell><Data ss:Type="Number">6240</Data></Cell>
    <Cell><Data ss:Type="Number">216</Data></Cell>
    <Cell><Data ss:Type="Number">0.80000001192092896</Data></Cell>
    <Cell><Data ss:Type="Number">0.60000002384185791</Data></Cell>
    <Cell><Data ss:Type="Number">86</Data></Cell>
    <Cell><Data ss:Type="Number">128</Data></Cell>
    <Cell><Data ss:Type="Number">0</Data></Cell>
    <Cell><Data ss:Type="Number">0</Data></Cell>
    <Cell><Data ss:Type="Number">0</Data></Cell>
    <Cell><Data ss:Type="Number">0</Data></Cell>
    <Cell><Data ss:Type="Number">0.89999997615814209</Data></Cell>
    <Cell><Data ss:Type="Number">0.94999998807907104</Data></Cell>
    <Cell ss:Index="41"><Data ss:Type="Number">477.064208984375</Data></Cell>
   </Row>
   <Row>
    <Cell><Data ss:Type="String">FEJ</Data></Cell>
    <Cell><Data ss:Type="Number">234</Data></Cell>
    <Cell><Data ss:Type="String">Masculino</Data></Cell>
    <Cell><Data ss:Type="String">Yes</Data></Cell>
    <Cell><Data ss:Type="String">No</Data></Cell>
    <Cell><Data ss:Type="String">No</Data></Cell>
    <Cell><Data ss:Type="Number">0</Data></Cell>
    <Cell><Data ss:Type="Number">28.973165512084961</Data></Cell>
    <Cell><Data ss:Type="Number">0</Data></Cell>
    <Cell><Data ss:Type="Number">28.157718658447266</Data></Cell>
    <Cell><Data ss:Type="Number">0</Data></Cell>
    <Cell><Data ss:Type="Number">0</Data></Cell>
    <Cell><Data ss:Type="Number">1</Data></Cell>
    <Cell><Data ss:Type="Number">0</Data></Cell>
    <Cell><Data ss:Type="Number">0</Data></Cell>
    <Cell><Data ss:Type="Number">60</Data></Cell>
    <Cell><Data ss:Type="Number">-19.818332672119141</Data></Cell>
    <Cell><Data ss:Type="Number">-20.983333587646484</Data></Cell>
    <Cell><Data ss:Type="Number">74.603713989257812</Data></Cell>
    <Cell><Data ss:Type="Number">93.5982666015625</Data></Cell>
    <Cell><Data ss:Type="Number">1.5462812185287476</Data></Cell>
    <Cell><Data ss:Type="Number">17.450841903686523</Data></Cell>
    <Cell><Data ss:Type="Number">19.839286804199219</Data></Cell>
    <Cell><Data ss:Type="Number">2.5692696571350098</Data></Cell>
    <Cell><Data ss:Type="Number">59.424724578857422</Data></Cell>
    <Cell><Data ss:Type="Number">0</Data></Cell>
    <Cell><Data ss:Type="Number">14.699999809265137</Data></Cell>
    <Cell><Data ss:Type="Number">4300</Data></Cell>
    <Cell><Data ss:Type="Number">297</Data></Cell>
    <Cell><Data ss:Type="Number">0.89999997615814209</Data></Cell>
    <Cell><Data ss:Type="Number">0.69999998807907104</Data></Cell>
    <Cell><Data ss:Type="Number">123</Data></Cell>
    <Cell><Data ss:Type="Number">124</Data></Cell>
    <Cell><Data ss:Type="Number">0</Data></Cell>
    <Cell><Data ss:Type="Number">0</Data></Cell>
    <Cell><Data ss:Type="Number">1</Data></Cell>
    <Cell><Data ss:Type="Number">1</Data></Cell>
    <Cell><Data ss:Type="Number">0.5</Data></Cell>
    <Cell><Data ss:Type="Number">0.89999997615814209</Data></Cell>
    <Cell><Data ss:Type="Number">2.3475782871246338</Data></Cell>
    <Cell><Data ss:Type="Number">110.09174346923828</Data></Cell>
   </Row>
   <Row>
    <Cell><Data ss:Type="String">FJN</Data></Cell>
    <Cell><Data ss:Type="Number">250</Data></Cell>
    <Cell><Data ss:Type="String">Feminino</Data></Cell>
    <Cell><Data ss:Type="String">Yes</Data></Cell>
    <Cell><Data ss:Type="String">No</Data></Cell>
    <Cell><Data ss:Type="String">No</Data></Cell>
    <Cell><Data ss:Type="Number">0</Data></Cell>
    <Cell><Data ss:Type="Number">48.551479339599609</Data></Cell>
    <Cell><Data ss:Type="Number">1</Data></Cell>
    <Cell><Data ss:Type="Number">34.037494659423828</Data></Cell>
    <Cell><Data ss:Type="Number">0</Data></Cell>
    <Cell><Data ss:Type="Number">0</Data></Cell>
    <Cell><Data ss:Type="Number">2</Data></Cell>
    <Cell><Data ss:Type="Number">0</Data></Cell>
    <Cell><Data ss:Type="Number">0</Data></Cell>
    <Cell><Data ss:Type="Number">80</Data></Cell>
    <Cell><Data ss:Type="Number">-18.883888244628906</Data></Cell>
    <Cell><Data ss:Type="Number">-22.299999237060547</Data></Cell>
    <Cell><Data ss:Type="Number">69.100349426269531</Data></Cell>
    <Cell><Data ss:Type="Number">103.27449035644531</Data></Cell>
    <Cell><Data ss:Type="Number">0.93657243251800537</Data></Cell>
    <Cell><Data ss:Type="Number">9.2376270294189453</Data></Cell>
    <Cell><Data ss:Type="Number">17.761562347412109</Data></Cell>
    <Cell><Data ss:Type="Number">2.0403022766113281</Data></Cell>
    <Cell><Data ss:Type="Number">41.996227264404297</Data></Cell>
    <Cell><Data ss:Type="Number">0</Data></Cell>
    <Cell><Data ss:Type="Number">14.5</Data></Cell>
    <Cell><Data ss:Type="Number">6240</Data></Cell>
    <Cell><Data ss:Type="Number">211</Data></Cell>
    <Cell><Data ss:Type="Number">0.60000002384185791</Data></Cell>
    <Cell><Data ss:Type="Number">0.40000000596046448</Data></Cell>
    <Cell><Data ss:Type="Number">95</Data></Cell>
    <Cell><Data ss:Type="Number">156</Data></Cell>
    <Cell><Data ss:Type="Number">1</Data></Cell>
    <Cell><Data ss:Type="Number">0</Data></Cell>
    <Cell><Data ss:Type="Number">0</Data></Cell>
    <Cell><Data ss:Type="Number">1</Data></Cell>
    <Cell><Data ss:Type="Number">0.69999998807907104</Data></Cell>
    <Cell><Data ss:Type="Number">0.81999999284744263</Data></Cell>
    <Cell><Data ss:Type="Number">2.5382633209228516</Data></Cell>
    <Cell><Data ss:Type="Number">73.394493103027344</Data></Cell>
   </Row>
   <Row>
    <Cell><Data ss:Type="String">MAS</Data></Cell>
    <Cell><Data ss:Type="Number">58</Data></Cell>
    <Cell><Data ss:Type="String">Masculino</Data></Cell>
    <Cell><Data ss:Type="String">Yes</Data></Cell>
    <Cell><Data ss:Type="String">No</Data></Cell>
    <Cell><Data ss:Type="String">Yes</Data></Cell>
    <Cell><Data ss:Type="Number">0</Data></Cell>
    <Cell><Data ss:Type="Number">25.369661331176758</Data></Cell>
    <Cell><Data ss:Type="Number">0</Data></Cell>
    <Cell><Data ss:Type="Number">22.820674896240234</Data></Cell>
    <Cell><Data ss:Type="Number">0</Data></Cell>
    <Cell><Data ss:Type="Number">0</Data></Cell>
    <Cell><Data ss:Type="Number">2</Data></Cell>
    <Cell><Data ss:Type="Number">0</Data></Cell>
    <Cell><Data ss:Type="Number">0</Data></Cell>
    <Cell><Data ss:Type="Number">61</Data></Cell>
    <Cell><Data ss:Type="Number">-23.926111221313477</Data></Cell>
    <Cell><Data ss:Type="Number">-26.200000762939453</Data></Cell>
    <Cell><Data ss:Type="Number">83.291984558105469</Data></Cell>
    <Cell><Data ss:Type="Number">116.19657135009766</Data></Cell>
    <Cell><Data ss:Type="Number">1.7872457504272461</Data></Cell>
    <Cell><Data ss:Type="Number">20.381439208984375</Data></Cell>
    <Cell><Data ss:Type="Number">18.304882049560547</Data></Cell>
    <Cell><Data ss:Type="Number">1.7758187055587769</Data></Cell>
    <Cell><Data ss:Type="Number">59.883323669433594</Data></Cell>
    <Cell><Data ss:Type="Number">0</Data></Cell>
    <Cell><Data ss:Type="Number">16.399999618530273</Data></Cell>
    <Cell><Data ss:Type="Number">5390</Data></Cell>
    <Cell><Data ss:Type="Number">188</Data></Cell>
    <Cell><Data ss:Type="Number">0.89999997615814209</Data></Cell>
    <Cell><Data ss:Type="Number">0.80000001192092896</Data></Cell>
    <Cell><Data ss:Type="Number">93</Data></Cell>
    <Cell><Data ss:Type="Number">132</Data></Cell>
    <Cell><Data ss:Type="Number">0</Data></Cell>
    <Cell><Data ss:Type="Number">0</Data></Cell>
    <Cell><Data ss:Type="Number">1</Data></Cell>
    <Cell><Data ss:Type="Number">0</Data></Cell>
    <Cell><Data ss:Type="Number">0.60000002384185791</Data></Cell>
    <Cell><Data ss:Type="Number">1.2000000476837158</Data></Cell>
    <Cell><Data ss:Type="Number">2.5165479183197021</Data></Cell>
    <Cell><Data ss:Type="Number">366.97247314453125</Data></Cell>
   </Row>
   <Row>
    <Cell><Data ss:Type="String">RCL</Data></Cell>
    <Cell><Data ss:Type="Number">355</Data></Cell>
    <Cell><Data ss:Type="String">Feminino</Data></Cell>
    <Cell><Data ss:Type="String">Yes</Data></Cell>
    <Cell><Data ss:Type="String">No</Data></Cell>
    <Cell><Data ss:Type="String">No</Data></Cell>
    <Cell><Data ss:Type="Number">0</Data></Cell>
    <Cell><Data ss:Type="Number">53.455638885498047</Data></Cell>
    <Cell><Data ss:Type="Number">1</Data></Cell>
    <Cell><Data ss:Type="Number">27.566326141357422</Data></Cell>
    <Cell><Data ss:Type="Number">0</Data></Cell>
    <Cell><Data ss:Type="Number">0</Data></Cell>
    <Cell><Data ss:Type="Number">2</Data></Cell>
    <Cell><Data ss:Type="Number">0</Data></Cell>
    <Cell><Data ss:Type="Number">0</Data></Cell>
    <Cell><Data ss:Type="Number">86</Data></Cell>
    <Cell><Data ss:Type="Number">-21.729999542236328</Data></Cell>
    <Cell><Data ss:Type="Number">-30.133333206176758</Data></Cell>
    <Cell><Data ss:Type="Number">71.029449462890625</Data></Cell>
    <Cell><Data ss:Type="Number">105.35244750976562</Data></Cell>
    <Cell><Data ss:Type="Number">0.89701336622238159</Data></Cell>
    <Cell><Data ss:Type="Number">8.1091737747192383</Data></Cell>
    <Cell><Data ss:Type="Number">18.29908561706543</Data></Cell>
    <Cell><Data ss:Type="Number">2.3404812812805176</Data></Cell>
    <Cell><Data ss:Type="Number">56.64013671875</Data></Cell>
    <Cell><Data ss:Type="Number">0</Data></Cell>
    <Cell><Data ss:Type="Number">14.5</Data></Cell>
    <Cell><Data ss:Type="Number">4380</Data></Cell>
    <Cell><Data ss:Type="Number">277</Data></Cell>
    <Cell><Data ss:Type="Number">0.68999999761581421</Data></Cell>
    <Cell ss:Index="32"><Data ss:Type="Number">99</Data></Cell>
    <Cell><Data ss:Type="Number">208</Data></Cell>
    <Cell><Data ss:Type="Number">1</Data></Cell>
    <Cell><Data ss:Type="Number">0</Data></Cell>
    <Cell><Data ss:Type="Number">1</Data></Cell>
    <Cell><Data ss:Type="Number">1</Data></Cell>
    <Cell><Data ss:Type="Number">0.69999998807907104</Data></Cell>
    <Cell><Data ss:Type="Number">1.0199999809265137</Data></Cell>
    <Cell ss:Index="41"><Data ss:Type="Number">183.48623657226562</Data></Cell>
   </Row>
   <Row>
    <Cell><Data ss:Type="String">JMS</Data></Cell>
    <Cell><Data ss:Type="Number">240</Data></Cell>
    <Cell><Data ss:Type="String">Feminino</Data></Cell>
    <Cell><Data ss:Type="String">Yes</Data></Cell>
    <Cell><Data ss:Type="String">No</Data></Cell>
    <Cell><Data ss:Type="String">No</Data></Cell>
    <Cell><Data ss:Type="Number">0</Data></Cell>
    <Cell><Data ss:Type="Number">30.906352996826172</Data></Cell>
    <Cell><Data ss:Type="Number">0</Data></Cell>
    <Cell><Data ss:Type="Number">26.813591003417969</Data></Cell>
    <Cell><Data ss:Type="Number">0</Data></Cell>
    <Cell><Data ss:Type="Number">0</Data></Cell>
    <Cell><Data ss:Type="Number">2</Data></Cell>
    <Cell><Data ss:Type="Number">0</Data></Cell>
    <Cell><Data ss:Type="Number">0</Data></Cell>
    <Cell><Data ss:Type="Number">68</Data></Cell>
    <Cell><Data ss:Type="Number">-20.290000915527344</Data></Cell>
    <Cell><Data ss:Type="Number">-18.049999237060547</Data></Cell>
    <Cell><Data ss:Type="Number">68.4053955078125</Data></Cell>
    <Cell><Data ss:Type="Number">78.602859497070312</Data></Cell>
    <Cell><Data ss:Type="Number">1.3821580410003662</Data></Cell>
    <Cell><Data ss:Type="Number">11.264755249023438</Data></Cell>
    <Cell><Data ss:Type="Number">16.975271224975586</Data></Cell>
    <Cell><Data ss:Type="Number">2.0773067474365234</Data></Cell>
    <Cell><Data ss:Type="Number">57.593589782714844</Data></Cell>
    <Cell><Data ss:Type="Number">0</Data></Cell>
    <Cell><Data ss:Type="Number">13.800000190734863</Data></Cell>
    <Cell><Data ss:Type="Number">6890</Data></Cell>
    <Cell><Data ss:Type="Number">237</Data></Cell>
    <Cell><Data ss:Type="Number">0.69999998807907104</Data></Cell>
    <Cell><Data ss:Type="Number">0.40000000596046448</Data></Cell>
    <Cell><Data ss:Type="Number">98</Data></Cell>
    <Cell><Data ss:Type="Number">124</Data></Cell>
    <Cell><Data ss:Type="Number">0</Data></Cell>
    <Cell><Data ss:Type="Number">0</Data></Cell>
    <Cell><Data ss:Type="Number">0</Data></Cell>
    <Cell><Data ss:Type="Number">1</Data></Cell>
    <Cell><Data ss:Type="Number">0.89999997615814209</Data></Cell>
    <Cell><Data ss:Type="Number">0.95999997854232788</Data></Cell>
    <Cell><Data ss:Type="Number">1.9800093173980713</Data></Cell>
    <Cell><Data ss:Type="Number">64.220184326171875</Data></Cell>
   </Row>
   <Row>
    <Cell><Data ss:Type="String">APS</Data></Cell>
    <Cell><Data ss:Type="Number">64</Data></Cell>
    <Cell><Data ss:Type="String">Masculino</Data></Cell>
    <Cell><Data ss:Type="String">Yes</Data></Cell>
    <Cell><Data ss:Type="String">Yes</Data></Cell>
    <Cell><Data ss:Type="String">No</Data></Cell>
    <Cell><Data ss:Type="Number">0</Data></Cell>
    <Cell><Data ss:Type="Number">32.842277526855469</Data></Cell>
    <Cell><Data ss:Type="Number">1</Data></Cell>
    <Cell><Data ss:Type="Number">25.68159294128418</Data></Cell>
    <Cell><Data ss:Type="Number">0</Data></Cell>
    <Cell><Data ss:Type="Number">0</Data></Cell>
    <Cell><Data ss:Type="Number">2</Data></Cell>
    <Cell><Data ss:Type="Number">0</Data></Cell>
    <Cell><Data ss:Type="Number">0</Data></Cell>
    <Cell><Data ss:Type="Number">71</Data></Cell>
    <Cell><Data ss:Type="Number">-16.561176300048828</Data></Cell>
    <Cell><Data ss:Type="Number">-20.450000762939453</Data></Cell>
    <Cell><Data ss:Type="Number">66.299850463867188</Data></Cell>
    <Cell><Data ss:Type="Number">96.018280029296875</Data></Cell>
    <Cell><Data ss:Type="Number">1.5800777673721313</Data></Cell>
    <Cell><Data ss:Type="Number">15.810895919799805</Data></Cell>
    <Cell><Data ss:Type="Number">16.652326583862305</Data></Cell>
    <Cell><Data ss:Type="Number">2.0349125862121582</Data></Cell>
    <Cell><Data ss:Type="Number">54.56390380859375</Data></Cell>
    <Cell><Data ss:Type="Number">0</Data></Cell>
    <Cell><Data ss:Type="Number">15.5</Data></Cell>
    <Cell><Data ss:Type="Number">7130</Data></Cell>
    <Cell><Data ss:Type="Number">224</Data></Cell>
    <Cell><Data ss:Type="Number">1</Data></Cell>
    <Cell><Data ss:Type="Number">0.40000000596046448</Data></Cell>
    <Cell><Data ss:Type="Number">86</Data></Cell>
    <Cell><Data ss:Type="Number">133</Data></Cell>
    <Cell><Data ss:Type="Number">0</Data></Cell>
    <Cell><Data ss:Type="Number">0</Data></Cell>
    <Cell><Data ss:Type="Number">0</Data></Cell>
    <Cell><Data ss:Type="Number">0</Data></Cell>
    <Cell><Data ss:Type="Number">0.69999998807907104</Data></Cell>
    <Cell><Data ss:Type="Number">0.9100000262260437</Data></Cell>
    <Cell ss:Index="41"><Data ss:Type="Number">422.01834106445312</Data></Cell>
   </Row>
   <Row>
    <Cell><Data ss:Type="String">ACO</Data></Cell>
    <Cell><Data ss:Type="Number">282</Data></Cell>
    <Cell><Data ss:Type="String">Masculino</Data></Cell>
    <Cell><Data ss:Type="String">Yes</Data></Cell>
    <Cell><Data ss:Type="String">No</Data></Cell>
    <Cell><Data ss:Type="String">No</Data></Cell>
    <Cell><Data ss:Type="Number">1</Data></Cell>
    <Cell><Data ss:Type="Number">34.638553619384766</Data></Cell>
    <Cell><Data ss:Type="Number">0</Data></Cell>
    <Cell><Data ss:Type="Number">31.321445465087891</Data></Cell>
    <Cell><Data ss:Type="Number">0</Data></Cell>
    <Cell><Data ss:Type="Number">0</Data></Cell>
    <Cell><Data ss:Type="Number">1</Data></Cell>
    <Cell><Data ss:Type="Number">0</Data></Cell>
    <Cell><Data ss:Type="Number">0</Data></Cell>
    <Cell><Data ss:Type="Number">94</Data></Cell>
    <Cell><Data ss:Type="Number">-20.234443664550781</Data></Cell>
    <Cell><Data ss:Type="Number">-19.366666793823242</Data></Cell>
    <Cell><Data ss:Type="Number">74.206871032714844</Data></Cell>
    <Cell><Data ss:Type="Number">64.279228210449219</Data></Cell>
    <Cell><Data ss:Type="Number">0.99197816848754883</Data></Cell>
    <Cell ss:Index="23"><Data ss:Type="Number">16.269346237182617</Data></Cell>
    <Cell ss:Index="25"><Data ss:Type="Number">54.942760467529297</Data></Cell>
    <Cell><Data ss:Type="Number">0</Data></Cell>
    <Cell><Data ss:Type="Number">15.199999809265137</Data></Cell>
    <Cell><Data ss:Type="Number">6870</Data></Cell>
    <Cell><Data ss:Type="Number">230</Data></Cell>
    <Cell><Data ss:Type="Number">0.89999997615814209</Data></Cell>
    <Cell><Data ss:Type="Number">0.5</Data></Cell>
    <Cell><Data ss:Type="Number">104</Data></Cell>
    <Cell><Data ss:Type="Number">149</Data></Cell>
    <Cell><Data ss:Type="Number">1</Data></Cell>
    <Cell><Data ss:Type="Number">0</Data></Cell>
    <Cell><Data ss:Type="Number">0</Data></Cell>
    <Cell><Data ss:Type="Number">1</Data></Cell>
    <Cell><Data ss:Type="Number">0.60000002384185791</Data></Cell>
    <Cell><Data ss:Type="Number">1.1399999856948853</Data></Cell>
    <Cell ss:Index="41"><Data ss:Type="Number">55.045871734619141</Data></Cell>
   </Row>
   <Row>
    <Cell><Data ss:Type="String">MRP</Data></Cell>
    <Cell><Data ss:Type="Number">323</Data></Cell>
    <Cell><Data ss:Type="String">Masculino</Data></Cell>
    <Cell><Data ss:Type="String">No</Data></Cell>
    <Cell><Data ss:Type="String">Yes</Data></Cell>
    <Cell><Data ss:Type="String">No</Data></Cell>
    <Cell><Data ss:Type="Number">1</Data></Cell>
    <Cell><Data ss:Type="Number">37.417854309082031</Data></Cell>
    <Cell><Data ss:Type="Number">1</Data></Cell>
    <Cell><Data ss:Type="Number">29.688581466674805</Data></Cell>
    <Cell><Data ss:Type="Number">0</Data></Cell>
    <Cell><Data ss:Type="Number">0</Data></Cell>
    <Cell><Data ss:Type="Number">2</Data></Cell>
    <Cell><Data ss:Type="Number">0</Data></Cell>
    <Cell><Data ss:Type="Number">0</Data></Cell>
    <Cell><Data ss:Type="Number">58</Data></Cell>
    <Cell><Data ss:Type="Number">-20.354999542236328</Data></Cell>
    <Cell><Data ss:Type="Number">-15.100000381469727</Data></Cell>
    <Cell><Data ss:Type="Number">69.714759826660156</Data></Cell>
    <Cell><Data ss:Type="Number">83.12506103515625</Data></Cell>
    <Cell><Data ss:Type="Number">1.2113379240036011</Data></Cell>
    <Cell><Data ss:Type="Number">11.974911689758301</Data></Cell>
    <Cell><Data ss:Type="Number">14.815163612365723</Data></Cell>
    <Cell><Data ss:Type="Number">2.1197006702423096</Data></Cell>
    <Cell><Data ss:Type="Number">58.085235595703125</Data></Cell>
    <Cell><Data ss:Type="Number">6</Data></Cell>
    <Cell><Data ss:Type="Number">14.899999618530273</Data></Cell>
    <Cell><Data ss:Type="Number">4690</Data></Cell>
    <Cell><Data ss:Type="Number">149</Data></Cell>
    <Cell><Data ss:Type="Number">0.89999997615814209</Data></Cell>
    <Cell><Data ss:Type="Number">0.60000002384185791</Data></Cell>
    <Cell><Data ss:Type="Number">120</Data></Cell>
    <Cell><Data ss:Type="Number">122</Data></Cell>
    <Cell><Data ss:Type="Number">0</Data></Cell>
    <Cell><Data ss:Type="Number">0</Data></Cell>
    <Cell><Data ss:Type="Number">0</Data></Cell>
    <Cell><Data ss:Type="Number">1</Data></Cell>
    <Cell><Data ss:Type="Number">0.69999998807907104</Data></Cell>
    <Cell><Data ss:Type="Number">0.87000000476837158</Data></Cell>
    <Cell><Data ss:Type="Number">2.2874128818511963</Data></Cell>
    <Cell><Data ss:Type="Number">183.48623657226562</Data></Cell>
   </Row>
   <Row>
    <Cell><Data ss:Type="String">JPL</Data></Cell>
    <Cell><Data ss:Type="Number">457</Data></Cell>
    <Cell><Data ss:Type="String">Feminino</Data></Cell>
    <Cell><Data ss:Type="String">No</Data></Cell>
    <Cell><Data ss:Type="String">No</Data></Cell>
    <Cell><Data ss:Type="String">No</Data></Cell>
    <Cell><Data ss:Type="Number">1</Data></Cell>
    <Cell><Data ss:Type="Number">29.31544303894043</Data></Cell>
    <Cell><Data ss:Type="Number">1</Data></Cell>
    <Cell><Data ss:Type="Number">27.794143676757812</Data></Cell>
    <Cell><Data ss:Type="Number">0</Data></Cell>
    <Cell><Data ss:Type="Number">0</Data></Cell>
    <Cell><Data ss:Type="Number">2</Data></Cell>
    <Cell><Data ss:Type="Number">0</Data></Cell>
    <Cell><Data ss:Type="Number">0</Data></Cell>
    <Cell><Data ss:Type="Number">79</Data></Cell>
    <Cell><Data ss:Type="Number">-19.809999465942383</Data></Cell>
    <Cell><Data ss:Type="Number">-25.700000762939453</Data></Cell>
    <Cell><Data ss:Type="Number">52.674644470214844</Data></Cell>
    <Cell><Data ss:Type="Number">111.99781036376953</Data></Cell>
    <Cell><Data ss:Type="Number">1.9416385889053345</Data></Cell>
    <Cell><Data ss:Type="Number">16.045381546020508</Data></Cell>
    <Cell><Data ss:Type="Number">15.053933143615723</Data></Cell>
    <Cell><Data ss:Type="Number">2.6733167171478271</Data></Cell>
    <Cell><Data ss:Type="Number">59.960491180419922</Data></Cell>
    <Cell><Data ss:Type="Number">48</Data></Cell>
    <Cell><Data ss:Type="Number">13.300000190734863</Data></Cell>
    <Cell><Data ss:Type="Number">6300</Data></Cell>
    <Cell><Data ss:Type="Number">336</Data></Cell>
    <Cell><Data ss:Type="Number">0.69999998807907104</Data></Cell>
    <Cell><Data ss:Type="Number">0.80000001192092896</Data></Cell>
    <Cell><Data ss:Type="Number">92</Data></Cell>
    <Cell><Data ss:Type="Number">138</Data></Cell>
    <Cell><Data ss:Type="Number">1</Data></Cell>
    <Cell><Data ss:Type="Number">0</Data></Cell>
    <Cell><Data ss:Type="Number">0</Data></Cell>
    <Cell><Data ss:Type="Number">1</Data></Cell>
    <Cell><Data ss:Type="Number">0.80000001192092896</Data></Cell>
    <Cell><Data ss:Type="Number">0.85000002384185791</Data></Cell>
    <Cell ss:Index="41"><Data ss:Type="Number">183.48623657226562</Data></Cell>
   </Row>
   <Row>
    <Cell><Data ss:Type="String">SNS</Data></Cell>
    <Cell><Data ss:Type="Number">269</Data></Cell>
    <Cell><Data ss:Type="String">Feminino</Data></Cell>
    <Cell><Data ss:Type="String">Yes</Data></Cell>
    <Cell><Data ss:Type="String">No</Data></Cell>
    <Cell><Data ss:Type="String">No</Data></Cell>
    <Cell><Data ss:Type="Number">0</Data></Cell>
    <Cell><Data ss:Type="Number">34.372947692871094</Data></Cell>
    <Cell><Data ss:Type="Number">1</Data></Cell>
    <Cell><Data ss:Type="Number">22.580411911010742</Data></Cell>
    <Cell><Data ss:Type="Number">0</Data></Cell>
    <Cell><Data ss:Type="Number">0</Data></Cell>
    <Cell><Data ss:Type="Number">1</Data></Cell>
    <Cell><Data ss:Type="Number">0</Data></Cell>
    <Cell><Data ss:Type="Number">0</Data></Cell>
    <Cell><Data ss:Type="Number">82</Data></Cell>
    <Cell><Data ss:Type="Number">-16.696666717529297</Data></Cell>
    <Cell><Data ss:Type="Number">-24.833333969116211</Data></Cell>
    <Cell><Data ss:Type="Number">66.822235107421875</Data></Cell>
    <Cell><Data ss:Type="Number">73.907943725585938</Data></Cell>
    <Cell><Data ss:Type="Number">1.3668885231018066</Data></Cell>
    <Cell><Data ss:Type="Number">9.9133224487304688</Data></Cell>
    <Cell><Data ss:Type="Number">17.906147003173828</Data></Cell>
    <Cell><Data ss:Type="Number">1.5162094831466675</Data></Cell>
    <Cell><Data ss:Type="Number">49.308937072753906</Data></Cell>
    <Cell><Data ss:Type="Number">0</Data></Cell>
    <Cell><Data ss:Type="Number">14.5</Data></Cell>
    <Cell><Data ss:Type="Number">7380</Data></Cell>
    <Cell><Data ss:Type="Number">210</Data></Cell>
    <Cell><Data ss:Type="Number">0.60000002384185791</Data></Cell>
    <Cell><Data ss:Type="Number">0.40000000596046448</Data></Cell>
    <Cell><Data ss:Type="Number">103</Data></Cell>
    <Cell><Data ss:Type="Number">109</Data></Cell>
    <Cell><Data ss:Type="Number">0</Data></Cell>
    <Cell><Data ss:Type="Number">0</Data></Cell>
    <Cell><Data ss:Type="Number">0</Data></Cell>
    <Cell><Data ss:Type="Number">1</Data></Cell>
    <Cell><Data ss:Type="Number">0.60000002384185791</Data></Cell>
    <Cell><Data ss:Type="Number">0.8399999737739563</Data></Cell>
    <Cell ss:Index="41"><Data ss:Type="Number">73.394493103027344</Data></Cell>
   </Row>
   <Row>
    <Cell><Data ss:Type="String">DFS</Data></Cell>
    <Cell><Data ss:Type="Number">291</Data></Cell>
    <Cell><Data ss:Type="String">Feminino</Data></Cell>
    <Cell><Data ss:Type="String">Yes</Data></Cell>
    <Cell><Data ss:Type="String">No</Data></Cell>
    <Cell><Data ss:Type="String">No</Data></Cell>
    <Cell><Data ss:Type="Number">3</Data></Cell>
    <Cell><Data ss:Type="Number">40</Data></Cell>
    <Cell><Data ss:Type="Number">1</Data></Cell>
    <Cell><Data ss:Type="Number">43.234111785888672</Data></Cell>
    <Cell><Data ss:Type="Number">0</Data></Cell>
    <Cell><Data ss:Type="Number">0</Data></Cell>
    <Cell><Data ss:Type="Number">2</Data></Cell>
    <Cell><Data ss:Type="Number">0</Data></Cell>
    <Cell><Data ss:Type="Number">0</Data></Cell>
    <Cell><Data ss:Type="Number">66</Data></Cell>
    <Cell><Data ss:Type="Number">-16.538888931274414</Data></Cell>
    <Cell><Data ss:Type="Number">-22.866666793823242</Data></Cell>
    <Cell><Data ss:Type="Number">72.867813110351562</Data></Cell>
    <Cell><Data ss:Type="Number">76.387138366699219</Data></Cell>
    <Cell><Data ss:Type="Number">1.5293807983398438</Data></Cell>
    <Cell><Data ss:Type="Number">10.718043327331543</Data></Cell>
    <Cell><Data ss:Type="Number">17.827413558959961</Data></Cell>
    <Cell><Data ss:Type="Number">1.885286808013916</Data></Cell>
    <Cell><Data ss:Type="Number">50.959026336669922</Data></Cell>
    <Cell><Data ss:Type="Number">0</Data></Cell>
    <Cell><Data ss:Type="Number">13.5</Data></Cell>
    <Cell><Data ss:Type="Number">6980</Data></Cell>
    <Cell><Data ss:Type="Number">218</Data></Cell>
    <Cell><Data ss:Type="Number">0.69999998807907104</Data></Cell>
    <Cell><Data ss:Type="Number">0.30000001192092896</Data></Cell>
    <Cell><Data ss:Type="Number">105</Data></Cell>
    <Cell><Data ss:Type="Number">126</Data></Cell>
    <Cell><Data ss:Type="Number">1</Data></Cell>
    <Cell><Data ss:Type="Number">0</Data></Cell>
    <Cell><Data ss:Type="Number">1</Data></Cell>
    <Cell><Data ss:Type="Number">1</Data></Cell>
    <Cell><Data ss:Type="Number">0.89999997615814209</Data></Cell>
    <Cell><Data ss:Type="Number">1.0800000429153442</Data></Cell>
    <Cell><Data ss:Type="Number">2.3098495006561279</Data></Cell>
    <Cell><Data ss:Type="Number">550.458740234375</Data></Cell>
   </Row>
   <Row>
    <Cell><Data ss:Type="String">MRO</Data></Cell>
    <Cell><Data ss:Type="Number">97</Data></Cell>
    <Cell><Data ss:Type="String">Masculino</Data></Cell>
    <Cell><Data ss:Type="String">Yes</Data></Cell>
    <Cell><Data ss:Type="String">No</Data></Cell>
    <Cell><Data ss:Type="String">No</Data></Cell>
    <Cell><Data ss:Type="Number">0</Data></Cell>
    <Cell><Data ss:Type="Number">47.319278717041016</Data></Cell>
    <Cell><Data ss:Type="Number">1</Data></Cell>
    <Cell><Data ss:Type="Number">28.278230667114258</Data></Cell>
    <Cell><Data ss:Type="Number">0</Data></Cell>
    <Cell><Data ss:Type="Number">0</Data></Cell>
    <Cell><Data ss:Type="Number">1</Data></Cell>
    <Cell><Data ss:Type="Number">0</Data></Cell>
    <Cell><Data ss:Type="Number">0</Data></Cell>
    <Cell><Data ss:Type="Number">74</Data></Cell>
    <Cell><Data ss:Type="Number">-19.447221755981445</Data></Cell>
    <Cell ss:Index="19"><Data ss:Type="Number">83.018142700195312</Data></Cell>
    <Cell><Data ss:Type="Number">88.533515930175781</Data></Cell>
    <Cell><Data ss:Type="Number">1.4994035959243774</Data></Cell>
    <Cell><Data ss:Type="Number">13.612316131591797</Data></Cell>
    <Cell><Data ss:Type="Number">24.390436172485352</Data></Cell>
    <Cell><Data ss:Type="Number">2.3316707611083984</Data></Cell>
    <Cell><Data ss:Type="Number">58.185420989990234</Data></Cell>
    <Cell><Data ss:Type="Number">0</Data></Cell>
    <Cell><Data ss:Type="Number">16.200000762939453</Data></Cell>
    <Cell><Data ss:Type="Number">12850</Data></Cell>
    <Cell><Data ss:Type="Number">212</Data></Cell>
    <Cell><Data ss:Type="Number">0.60000002384185791</Data></Cell>
    <Cell><Data ss:Type="Number">0.20000000298023224</Data></Cell>
    <Cell><Data ss:Type="Number">83</Data></Cell>
    <Cell><Data ss:Type="Number">148</Data></Cell>
    <Cell><Data ss:Type="Number">1</Data></Cell>
    <Cell><Data ss:Type="Number">0</Data></Cell>
    <Cell><Data ss:Type="Number">1</Data></Cell>
    <Cell><Data ss:Type="Number">0</Data></Cell>
    <Cell><Data ss:Type="Number">0.69999998807907104</Data></Cell>
    <Cell><Data ss:Type="Number">1.0199999809265137</Data></Cell>
    <Cell ss:Index="41"><Data ss:Type="Number">550.458740234375</Data></Cell>
   </Row>
   <Row>
    <Cell><Data ss:Type="String">MOS</Data></Cell>
    <Cell><Data ss:Type="Number">273</Data></Cell>
    <Cell><Data ss:Type="String">Feminino</Data></Cell>
    <Cell><Data ss:Type="String">Yes</Data></Cell>
    <Cell><Data ss:Type="String">No</Data></Cell>
    <Cell><Data ss:Type="String">No</Data></Cell>
    <Cell><Data ss:Type="Number">0</Data></Cell>
    <Cell><Data ss:Type="Number">34.586528778076172</Data></Cell>
    <Cell><Data ss:Type="Number">0</Data></Cell>
    <Cell><Data ss:Type="Number">52.401950836181641</Data></Cell>
    <Cell><Data ss:Type="Number">1</Data></Cell>
    <Cell><Data ss:Type="Number">1</Data></Cell>
    <Cell><Data ss:Type="Number">2</Data></Cell>
    <Cell><Data ss:Type="Number">0</Data></Cell>
    <Cell><Data ss:Type="Number">0</Data></Cell>
    <Cell><Data ss:Type="Number">83</Data></Cell>
    <Cell><Data ss:Type="Number">-19.77235221862793</Data></Cell>
    <Cell><Data ss:Type="Number">-22.816667556762695</Data></Cell>
    <Cell><Data ss:Type="Number">95.074989318847656</Data></Cell>
    <Cell><Data ss:Type="Number">86.497627258300781</Data></Cell>
    <Cell><Data ss:Type="Number">0.8865654468536377</Data></Cell>
    <Cell><Data ss:Type="Number">7.0444564819335938</Data></Cell>
    <Cell><Data ss:Type="Number">16.053581237792969</Data></Cell>
    <Cell><Data ss:Type="Number">1.7388391494750977</Data></Cell>
    <Cell><Data ss:Type="Number">59.807483673095703</Data></Cell>
    <Cell><Data ss:Type="Number">0</Data></Cell>
    <Cell><Data ss:Type="Number">13</Data></Cell>
    <Cell><Data ss:Type="Number">9080</Data></Cell>
    <Cell><Data ss:Type="Number">185</Data></Cell>
    <Cell><Data ss:Type="Number">0.69999998807907104</Data></Cell>
    <Cell><Data ss:Type="Number">0.20000000298023224</Data></Cell>
    <Cell><Data ss:Type="Number">120</Data></Cell>
    <Cell><Data ss:Type="Number">182</Data></Cell>
    <Cell><Data ss:Type="Number">1</Data></Cell>
    <Cell><Data ss:Type="Number">0</Data></Cell>
    <Cell><Data ss:Type="Number">1</Data></Cell>
    <Cell><Data ss:Type="Number">0</Data></Cell>
    <Cell><Data ss:Type="Number">0.5</Data></Cell>
    <Cell><Data ss:Type="Number">0.79000002145767212</Data></Cell>
    <Cell ss:Index="41"><Data ss:Type="Number">330.27523803710938</Data></Cell>
   </Row>
   <Row>
    <Cell><Data ss:Type="String">NSS</Data></Cell>
    <Cell><Data ss:Type="Number">345</Data></Cell>
    <Cell><Data ss:Type="String">Feminino</Data></Cell>
    <Cell><Data ss:Type="String">Yes</Data></Cell>
    <Cell><Data ss:Type="String">No</Data></Cell>
    <Cell><Data ss:Type="String">No</Data></Cell>
    <Cell><Data ss:Type="Number">0</Data></Cell>
    <Cell><Data ss:Type="Number">38.639102935791016</Data></Cell>
    <Cell><Data ss:Type="Number">0</Data></Cell>
    <Cell><Data ss:Type="Number">31.807092666625977</Data></Cell>
    <Cell><Data ss:Type="Number">0</Data></Cell>
    <Cell><Data ss:Type="Number">0</Data></Cell>
    <Cell><Data ss:Type="Number">2</Data></Cell>
    <Cell><Data ss:Type="Number">0</Data></Cell>
    <Cell><Data ss:Type="Number">0</Data></Cell>
    <Cell><Data ss:Type="Number">91</Data></Cell>
    <Cell><Data ss:Type="Number">-21.344444274902344</Data></Cell>
    <Cell><Data ss:Type="Number">-20.700000762939453</Data></Cell>
    <Cell><Data ss:Type="Number">77.219642639160156</Data></Cell>
    <Cell><Data ss:Type="Number">103.36136627197266</Data></Cell>
    <Cell><Data ss:Type="Number">0.96273839473724365</Data></Cell>
    <Cell><Data ss:Type="Number">15.203493118286133</Data></Cell>
    <Cell><Data ss:Type="Number">15.554784774780273</Data></Cell>
    <Cell><Data ss:Type="Number">1.9900249242782593</Data></Cell>
    <Cell><Data ss:Type="Number">55.829536437988281</Data></Cell>
    <Cell><Data ss:Type="Number">6</Data></Cell>
    <Cell><Data ss:Type="Number">14.199999809265137</Data></Cell>
    <Cell><Data ss:Type="Number">5830</Data></Cell>
    <Cell><Data ss:Type="Number">306</Data></Cell>
    <Cell><Data ss:Type="Number">0.69999998807907104</Data></Cell>
    <Cell><Data ss:Type="Number">0.30000001192092896</Data></Cell>
    <Cell><Data ss:Type="Number">96</Data></Cell>
    <Cell><Data ss:Type="Number">119</Data></Cell>
    <Cell><Data ss:Type="Number">0</Data></Cell>
    <Cell><Data ss:Type="Number">1</Data></Cell>
    <Cell><Data ss:Type="Number">0</Data></Cell>
    <Cell><Data ss:Type="Number">1</Data></Cell>
    <Cell ss:Index="41"><Data ss:Type="Number">183.48623657226562</Data></Cell>
   </Row>
   <Row>
    <Cell><Data ss:Type="String">MGS</Data></Cell>
    <Cell><Data ss:Type="Number">271</Data></Cell>
    <Cell><Data ss:Type="String">Feminino</Data></Cell>
    <Cell><Data ss:Type="String">Yes</Data></Cell>
    <Cell><Data ss:Type="String">No</Data></Cell>
    <Cell><Data ss:Type="String">No</Data></Cell>
    <Cell><Data ss:Type="Number">0</Data></Cell>
    <Cell><Data ss:Type="Number">50.427162170410156</Data></Cell>
    <Cell><Data ss:Type="Number">1</Data></Cell>
    <Cell><Data ss:Type="Number">32.081676483154297</Data></Cell>
    <Cell><Data ss:Type="Number">0</Data></Cell>
    <Cell><Data ss:Type="Number">0</Data></Cell>
    <Cell><Data ss:Type="Number">1</Data></Cell>
    <Cell><Data ss:Type="Number">0</Data></Cell>
    <Cell><Data ss:Type="Number">0</Data></Cell>
    <Cell><Data ss:Type="Number">61</Data></Cell>
    <Cell><Data ss:Type="Number">-22.706111907958984</Data></Cell>
    <Cell ss:Index="19"><Data ss:Type="Number">63.849727630615234</Data></Cell>
    <Cell><Data ss:Type="Number">123.00688171386719</Data></Cell>
    <Cell><Data ss:Type="Number">1.0568404197692871</Data></Cell>
    <Cell><Data ss:Type="Number">10.051083564758301</Data></Cell>
    <Cell><Data ss:Type="Number">26.315216064453125</Data></Cell>
    <Cell><Data ss:Type="Number">2.5536158084869385</Data></Cell>
    <Cell><Data ss:Type="Number">59.102016448974609</Data></Cell>
    <Cell><Data ss:Type="Number">12</Data></Cell>
    <Cell><Data ss:Type="Number">13.300000190734863</Data></Cell>
    <Cell><Data ss:Type="Number">5310</Data></Cell>
    <Cell><Data ss:Type="Number">213</Data></Cell>
    <Cell><Data ss:Type="Number">0.60000002384185791</Data></Cell>
    <Cell><Data ss:Type="Number">0.5</Data></Cell>
    <Cell><Data ss:Type="Number">90</Data></Cell>
    <Cell><Data ss:Type="Number">169</Data></Cell>
    <Cell><Data ss:Type="Number">1</Data></Cell>
    <Cell><Data ss:Type="Number">1</Data></Cell>
    <Cell><Data ss:Type="Number">1</Data></Cell>
    <Cell><Data ss:Type="Number">1</Data></Cell>
    <Cell ss:Index="40"><Data ss:Type="Number">2.5349276065826416</Data></Cell>
    <Cell><Data ss:Type="Number">183.48623657226562</Data></Cell>
   </Row>
   <Row>
    <Cell><Data ss:Type="String">JAB</Data></Cell>
    <Cell><Data ss:Type="Number">195</Data></Cell>
    <Cell><Data ss:Type="String">Masculino</Data></Cell>
    <Cell><Data ss:Type="String">No</Data></Cell>
    <Cell><Data ss:Type="String">Yes</Data></Cell>
    <Cell><Data ss:Type="String">No</Data></Cell>
    <Cell><Data ss:Type="Number">1</Data></Cell>
    <Cell><Data ss:Type="Number">37.133079528808594</Data></Cell>
    <Cell><Data ss:Type="Number">0</Data></Cell>
    <Cell><Data ss:Type="Number">27.616279602050781</Data></Cell>
    <Cell><Data ss:Type="Number">0</Data></Cell>
    <Cell><Data ss:Type="Number">0</Data></Cell>
    <Cell><Data ss:Type="Number">2</Data></Cell>
    <Cell><Data ss:Type="Number">0</Data></Cell>
    <Cell><Data ss:Type="Number">0</Data></Cell>
    <Cell><Data ss:Type="Number">64</Data></Cell>
    <Cell><Data ss:Type="Number">-15.982222557067871</Data></Cell>
    <Cell><Data ss:Type="Number">-13.216666221618652</Data></Cell>
    <Cell><Data ss:Type="Number">86.747512817382812</Data></Cell>
    <Cell><Data ss:Type="Number">73.149101257324219</Data></Cell>
    <Cell><Data ss:Type="Number">1.0341389179229736</Data></Cell>
    <Cell><Data ss:Type="Number">9.9196510314941406</Data></Cell>
    <Cell><Data ss:Type="Number">20.448513031005859</Data></Cell>
    <Cell><Data ss:Type="Number">1.8653366565704346</Data></Cell>
    <Cell><Data ss:Type="Number">42.052467346191406</Data></Cell>
    <Cell><Data ss:Type="Number">12</Data></Cell>
    <Cell><Data ss:Type="Number">15.800000190734863</Data></Cell>
    <Cell><Data ss:Type="Number">5610</Data></Cell>
    <Cell><Data ss:Type="Number">260</Data></Cell>
    <Cell><Data ss:Type="Number">0.80000001192092896</Data></Cell>
    <Cell><Data ss:Type="Number">0.20000000298023224</Data></Cell>
    <Cell><Data ss:Type="Number">83</Data></Cell>
    <Cell><Data ss:Type="Number">153</Data></Cell>
    <Cell><Data ss:Type="Number">1</Data></Cell>
    <Cell><Data ss:Type="Number">1</Data></Cell>
    <Cell><Data ss:Type="Number">1</Data></Cell>
    <Cell><Data ss:Type="Number">0</Data></Cell>
    <Cell ss:Index="40"><Data ss:Type="Number">2.2395527362823486</Data></Cell>
    <Cell><Data ss:Type="Number">366.97247314453125</Data></Cell>
   </Row>
   <Row>
    <Cell><Data ss:Type="String">MGS</Data></Cell>
    <Cell><Data ss:Type="Number">320</Data></Cell>
    <Cell><Data ss:Type="String">Feminino</Data></Cell>
    <Cell><Data ss:Type="String">Yes</Data></Cell>
    <Cell><Data ss:Type="String">No</Data></Cell>
    <Cell><Data ss:Type="String">No</Data></Cell>
    <Cell><Data ss:Type="Number">1</Data></Cell>
    <Cell><Data ss:Type="Number">61.391017913818359</Data></Cell>
    <Cell><Data ss:Type="Number">1</Data></Cell>
    <Cell><Data ss:Type="Number">35.029262542724609</Data></Cell>
    <Cell><Data ss:Type="Number">1</Data></Cell>
    <Cell><Data ss:Type="Number">0</Data></Cell>
    <Cell><Data ss:Type="Number">1</Data></Cell>
    <Cell><Data ss:Type="Number">0</Data></Cell>
    <Cell><Data ss:Type="Number">0</Data></Cell>
    <Cell><Data ss:Type="Number">105</Data></Cell>
    <Cell><Data ss:Type="Number">-20.459999084472656</Data></Cell>
    <Cell ss:Index="19"><Data ss:Type="Number">74.618110656738281</Data></Cell>
    <Cell><Data ss:Type="Number">77.448944091796875</Data></Cell>
    <Cell><Data ss:Type="Number">0.85701590776443481</Data></Cell>
    <Cell><Data ss:Type="Number">11.408790588378906</Data></Cell>
    <Cell><Data ss:Type="Number">17.179304122924805</Data></Cell>
    <Cell><Data ss:Type="Number">2.2304072380065918</Data></Cell>
    <Cell><Data ss:Type="Number">48.716827392578125</Data></Cell>
    <Cell><Data ss:Type="Number">0</Data></Cell>
    <Cell><Data ss:Type="Number">14</Data></Cell>
    <Cell><Data ss:Type="Number">12250</Data></Cell>
    <Cell><Data ss:Type="Number">381</Data></Cell>
    <Cell><Data ss:Type="Number">0.69999998807907104</Data></Cell>
    <Cell><Data ss:Type="Number">0.5</Data></Cell>
    <Cell><Data ss:Type="Number">150</Data></Cell>
    <Cell><Data ss:Type="Number">148</Data></Cell>
    <Cell><Data ss:Type="Number">1</Data></Cell>
    <Cell><Data ss:Type="Number">1</Data></Cell>
    <Cell><Data ss:Type="Number">0</Data></Cell>
    <Cell><Data ss:Type="Number">1</Data></Cell>
    <Cell ss:Index="41"><Data ss:Type="Number">183.48623657226562</Data></Cell>
   </Row>
   <Row>
    <Cell><Data ss:Type="String">WBS</Data></Cell>
    <Cell><Data ss:Type="Number">621</Data></Cell>
    <Cell><Data ss:Type="String">Masculino</Data></Cell>
    <Cell><Data ss:Type="String">Yes</Data></Cell>
    <Cell><Data ss:Type="String">No</Data></Cell>
    <Cell><Data ss:Type="String">Yes</Data></Cell>
    <Cell><Data ss:Type="Number">0</Data></Cell>
    <Cell><Data ss:Type="Number">24.696056365966797</Data></Cell>
    <Cell><Data ss:Type="Number">1</Data></Cell>
    <Cell><Data ss:Type="Number">31.198431015014648</Data></Cell>
    <Cell><Data ss:Type="Number">0</Data></Cell>
    <Cell><Data ss:Type="Number">0</Data></Cell>
    <Cell><Data ss:Type="Number">2</Data></Cell>
    <Cell><Data ss:Type="Number">0</Data></Cell>
    <Cell><Data ss:Type="Number">0</Data></Cell>
    <Cell><Data ss:Type="Number">63</Data></Cell>
    <Cell><Data ss:Type="Number">-17.112499237060547</Data></Cell>
    <Cell><Data ss:Type="Number">-16.200000762939453</Data></Cell>
    <Cell><Data ss:Type="Number">79.226081848144531</Data></Cell>
    <Cell><Data ss:Type="Number">68.891273498535156</Data></Cell>
    <Cell><Data ss:Type="Number">1.5989736318588257</Data></Cell>
    <Cell><Data ss:Type="Number">12.483222961425781</Data></Cell>
    <Cell><Data ss:Type="Number">21.011104583740234</Data></Cell>
    <Cell><Data ss:Type="Number">2.312342643737793</Data></Cell>
    <Cell><Data ss:Type="Number">56.671230316162109</Data></Cell>
    <Cell><Data ss:Type="Number">0</Data></Cell>
    <Cell><Data ss:Type="Number">16.299999237060547</Data></Cell>
    <Cell><Data ss:Type="Number">6788</Data></Cell>
    <Cell><Data ss:Type="Number">309</Data></Cell>
    <Cell><Data ss:Type="Number">0.89999997615814209</Data></Cell>
    <Cell><Data ss:Type="Number">0.40000000596046448</Data></Cell>
    <Cell><Data ss:Type="Number">59</Data></Cell>
    <Cell><Data ss:Type="Number">126</Data></Cell>
    <Cell><Data ss:Type="Number">0</Data></Cell>
    <Cell><Data ss:Type="Number">1</Data></Cell>
    <Cell><Data ss:Type="Number">0</Data></Cell>
    <Cell><Data ss:Type="Number">1</Data></Cell>
    <Cell ss:Index="40"><Data ss:Type="Number">2.1347641944885254</Data></Cell>
    <Cell><Data ss:Type="Number">4587.15576171875</Data></Cell>
   </Row>
   <Row>
    <Cell><Data ss:Type="String">AGM</Data></Cell>
    <Cell><Data ss:Type="Number">487</Data></Cell>
    <Cell><Data ss:Type="String">Feminino</Data></Cell>
    <Cell><Data ss:Type="String">No</Data></Cell>
    <Cell><Data ss:Type="String">No</Data></Cell>
    <Cell><Data ss:Type="String">Yes</Data></Cell>
    <Cell><Data ss:Type="Number">0</Data></Cell>
    <Cell><Data ss:Type="Number">31.360898971557617</Data></Cell>
    <Cell><Data ss:Type="Number">0</Data></Cell>
    <Cell><Data ss:Type="Number">29.518697738647461</Data></Cell>
    <Cell><Data ss:Type="Number">0</Data></Cell>
    <Cell><Data ss:Type="Number">0</Data></Cell>
    <Cell><Data ss:Type="Number">2</Data></Cell>
    <Cell><Data ss:Type="Number">0</Data></Cell>
    <Cell><Data ss:Type="Number">0</Data></Cell>
    <Cell><Data ss:Type="Number">52</Data></Cell>
    <Cell><Data ss:Type="Number">-20.981111526489258</Data></Cell>
    <Cell><Data ss:Type="Number">-22.883333206176758</Data></Cell>
    <Cell><Data ss:Type="Number">66.749916076660156</Data></Cell>
    <Cell><Data ss:Type="Number">101.05258178710938</Data></Cell>
    <Cell><Data ss:Type="Number">1.5953242778778076</Data></Cell>
    <Cell><Data ss:Type="Number">15.392583847045898</Data></Cell>
    <Cell><Data ss:Type="Number">20.476333618164062</Data></Cell>
    <Cell><Data ss:Type="Number">1.7770781517028809</Data></Cell>
    <Cell><Data ss:Type="Number">55.565761566162109</Data></Cell>
    <Cell><Data ss:Type="Number">6</Data></Cell>
    <Cell><Data ss:Type="Number">14.199999809265137</Data></Cell>
    <Cell><Data ss:Type="Number">9720</Data></Cell>
    <Cell><Data ss:Type="Number">242</Data></Cell>
    <Cell><Data ss:Type="Number">0.60000002384185791</Data></Cell>
    <Cell><Data ss:Type="Number">0.5</Data></Cell>
    <Cell><Data ss:Type="Number">197</Data></Cell>
    <Cell><Data ss:Type="Number">117</Data></Cell>
    <Cell><Data ss:Type="Number">0</Data></Cell>
    <Cell><Data ss:Type="Number">1</Data></Cell>
    <Cell><Data ss:Type="Number">0</Data></Cell>
    <Cell><Data ss:Type="Number">1</Data></Cell>
    <Cell ss:Index="40"><Data ss:Type="Number">2.2996795177459717</Data></Cell>
    <Cell><Data ss:Type="Number">183.48623657226562</Data></Cell>
   </Row>
   <Row>
    <Cell><Data ss:Type="String">ASR</Data></Cell>
    <Cell><Data ss:Type="Number">589</Data></Cell>
    <Cell><Data ss:Type="String">Feminino</Data></Cell>
    <Cell><Data ss:Type="String">No</Data></Cell>
    <Cell><Data ss:Type="String">No</Data></Cell>
    <Cell><Data ss:Type="String">No</Data></Cell>
    <Cell><Data ss:Type="Number">1</Data></Cell>
    <Cell><Data ss:Type="Number">72.932640075683594</Data></Cell>
    <Cell><Data ss:Type="Number">1</Data></Cell>
    <Cell><Data ss:Type="Number">30.494121551513672</Data></Cell>
    <Cell><Data ss:Type="Number">0</Data></Cell>
    <Cell><Data ss:Type="Number">0</Data></Cell>
    <Cell><Data ss:Type="Number">0</Data></Cell>
    <Cell><Data ss:Type="Number">1</Data></Cell>
    <Cell><Data ss:Type="Number">0</Data></Cell>
    <Cell><Data ss:Type="Number">57</Data></Cell>
    <Cell><Data ss:Type="Number">-18.358333587646484</Data></Cell>
    <Cell ss:Index="19"><Data ss:Type="Number">62.224384307861328</Data></Cell>
    <Cell><Data ss:Type="Number">92.449172973632812</Data></Cell>
    <Cell><Data ss:Type="Number">1.1374256610870361</Data></Cell>
    <Cell><Data ss:Type="Number">7.9008607864379883</Data></Cell>
    <Cell><Data ss:Type="Number">18.87901496887207</Data></Cell>
    <Cell><Data ss:Type="Number">2.002518892288208</Data></Cell>
    <Cell><Data ss:Type="Number">48.797580718994141</Data></Cell>
    <Cell><Data ss:Type="Number">0</Data></Cell>
    <Cell><Data ss:Type="Number">13.699999809265137</Data></Cell>
    <Cell><Data ss:Type="Number">6390</Data></Cell>
    <Cell><Data ss:Type="Number">137</Data></Cell>
    <Cell><Data ss:Type="Number">0.69999998807907104</Data></Cell>
    <Cell><Data ss:Type="Number">0.60000002384185791</Data></Cell>
    <Cell><Data ss:Type="Number">93</Data></Cell>
    <Cell><Data ss:Type="Number">133</Data></Cell>
    <Cell><Data ss:Type="Number">0</Data></Cell>
    <Cell><Data ss:Type="Number">1</Data></Cell>
    <Cell><Data ss:Type="Number">1</Data></Cell>
    <Cell><Data ss:Type="Number">0</Data></Cell>
    <Cell ss:Index="40"><Data ss:Type="Number">2.5203509330749512</Data></Cell>
    <Cell><Data ss:Type="Number">293.57797241210938</Data></Cell>
   </Row>
   <Row>
    <Cell><Data ss:Type="String">ACC</Data></Cell>
    <Cell><Data ss:Type="Number">305</Data></Cell>
    <Cell><Data ss:Type="String">Masculino</Data></Cell>
    <Cell><Data ss:Type="String">Yes</Data></Cell>
    <Cell><Data ss:Type="String">No</Data></Cell>
    <Cell><Data ss:Type="String">No</Data></Cell>
    <Cell><Data ss:Type="Number">1</Data></Cell>
    <Cell><Data ss:Type="Number">50.314895629882812</Data></Cell>
    <Cell><Data ss:Type="Number">1</Data></Cell>
    <Cell><Data ss:Type="Number">21.400775909423828</Data></Cell>
    <Cell><Data ss:Type="Number">0</Data></Cell>
    <Cell><Data ss:Type="Number">0</Data></Cell>
    <Cell><Data ss:Type="Number">1</Data></Cell>
    <Cell><Data ss:Type="Number">1</Data></Cell>
    <Cell><Data ss:Type="Number">0</Data></Cell>
    <Cell><Data ss:Type="Number">68</Data></Cell>
    <Cell><Data ss:Type="Number">-15.604999542236328</Data></Cell>
    <Cell><Data ss:Type="Number">-21.566667556762695</Data></Cell>
    <Cell><Data ss:Type="Number">115.97269439697266</Data></Cell>
    <Cell><Data ss:Type="Number">149.34767150878906</Data></Cell>
    <Cell><Data ss:Type="Number">1.9559791088104248</Data></Cell>
    <Cell><Data ss:Type="Number">7.1873140335083008</Data></Cell>
    <Cell><Data ss:Type="Number">27.320644378662109</Data></Cell>
    <Cell><Data ss:Type="Number">1.6533665657043457</Data></Cell>
    <Cell><Data ss:Type="Number">43.462333679199219</Data></Cell>
    <Cell><Data ss:Type="Number">0</Data></Cell>
    <Cell><Data ss:Type="Number">15.600000381469727</Data></Cell>
    <Cell><Data ss:Type="Number">8740</Data></Cell>
    <Cell><Data ss:Type="Number">119</Data></Cell>
    <Cell><Data ss:Type="Number">0.9100000262260437</Data></Cell>
    <Cell><Data ss:Type="Number">0.28999999165534973</Data></Cell>
    <Cell><Data ss:Type="Number">104</Data></Cell>
    <Cell><Data ss:Type="Number">171</Data></Cell>
    <Cell><Data ss:Type="Number">1</Data></Cell>
    <Cell><Data ss:Type="Number">0</Data></Cell>
    <Cell><Data ss:Type="Number">0</Data></Cell>
    <Cell><Data ss:Type="Number">1</Data></Cell>
    <Cell><Data ss:Type="Number">0.5</Data></Cell>
    <Cell><Data ss:Type="Number">0.93999999761581421</Data></Cell>
    <Cell ss:Index="41"><Data ss:Type="Number">183.48623657226562</Data></Cell>
   </Row>
   <Row>
    <Cell><Data ss:Type="String">KRS</Data></Cell>
    <Cell><Data ss:Type="Number">165</Data></Cell>
    <Cell><Data ss:Type="String">Feminino</Data></Cell>
    <Cell><Data ss:Type="String">Yes</Data></Cell>
    <Cell><Data ss:Type="String">No</Data></Cell>
    <Cell><Data ss:Type="String">No</Data></Cell>
    <Cell><Data ss:Type="Number">0</Data></Cell>
    <Cell><Data ss:Type="Number">25.972070693969727</Data></Cell>
    <Cell><Data ss:Type="Number">0</Data></Cell>
    <Cell><Data ss:Type="Number">21.597991943359375</Data></Cell>
    <Cell><Data ss:Type="Number">0</Data></Cell>
    <Cell><Data ss:Type="Number">0</Data></Cell>
    <Cell><Data ss:Type="Number">2</Data></Cell>
    <Cell><Data ss:Type="Number">0</Data></Cell>
    <Cell><Data ss:Type="Number">0</Data></Cell>
    <Cell><Data ss:Type="Number">68</Data></Cell>
    <Cell><Data ss:Type="Number">-22.462223052978516</Data></Cell>
    <Cell><Data ss:Type="Number">-24.649999618530273</Data></Cell>
    <Cell><Data ss:Type="Number">57.040691375732422</Data></Cell>
    <Cell><Data ss:Type="Number">92.391944885253906</Data></Cell>
    <Cell><Data ss:Type="Number">1.7482250928878784</Data></Cell>
    <Cell ss:Index="23"><Data ss:Type="Number">15.343325614929199</Data></Cell>
    <Cell><Data ss:Type="Number">2.0471758842468262</Data></Cell>
    <Cell><Data ss:Type="Number">56.240459442138672</Data></Cell>
    <Cell><Data ss:Type="Number">0</Data></Cell>
    <Cell><Data ss:Type="Number">12.800000190734863</Data></Cell>
    <Cell><Data ss:Type="Number">4770</Data></Cell>
    <Cell><Data ss:Type="Number">305</Data></Cell>
    <Cell><Data ss:Type="Number">0.60000002384185791</Data></Cell>
    <Cell><Data ss:Type="Number">0.20000000298023224</Data></Cell>
    <Cell><Data ss:Type="Number">92</Data></Cell>
    <Cell><Data ss:Type="Number">124</Data></Cell>
    <Cell><Data ss:Type="Number">0</Data></Cell>
    <Cell><Data ss:Type="Number">1</Data></Cell>
    <Cell><Data ss:Type="Number">1</Data></Cell>
    <Cell><Data ss:Type="Number">1</Data></Cell>
    <Cell><Data ss:Type="Number">1.2000000476837158</Data></Cell>
    <Cell><Data ss:Type="Number">0.85000002384185791</Data></Cell>
    <Cell ss:Index="41"><Data ss:Type="Number">73.394493103027344</Data></Cell>
   </Row>
   <Row>
    <Cell><Data ss:Type="String">MPR</Data></Cell>
    <Cell><Data ss:Type="Number">481</Data></Cell>
    <Cell><Data ss:Type="String">Masculino</Data></Cell>
    <Cell><Data ss:Type="String">Yes</Data></Cell>
    <Cell><Data ss:Type="String">No</Data></Cell>
    <Cell><Data ss:Type="String">No</Data></Cell>
    <Cell><Data ss:Type="Number">3</Data></Cell>
    <Cell><Data ss:Type="Number">47.535598754882812</Data></Cell>
    <Cell><Data ss:Type="Number">1</Data></Cell>
    <Cell><Data ss:Type="Number">23.598615646362305</Data></Cell>
    <Cell><Data ss:Type="Number">0</Data></Cell>
    <Cell><Data ss:Type="Number">0</Data></Cell>
    <Cell><Data ss:Type="Number">1</Data></Cell>
    <Cell><Data ss:Type="Number">0</Data></Cell>
    <Cell><Data ss:Type="Number">0</Data></Cell>
    <Cell><Data ss:Type="Number">52</Data></Cell>
    <Cell><Data ss:Type="Number">-20.833333969116211</Data></Cell>
    <Cell ss:Index="19"><Data ss:Type="Number">84.402847290039062</Data></Cell>
    <Cell><Data ss:Type="Number">80.053886413574219</Data></Cell>
    <Cell><Data ss:Type="Number">1.46665358543396</Data></Cell>
    <Cell><Data ss:Type="Number">16.631008148193359</Data></Cell>
    <Cell><Data ss:Type="Number">31.810972213745117</Data></Cell>
    <Cell><Data ss:Type="Number">2.458853006362915</Data></Cell>
    <Cell><Data ss:Type="Number">55.578395843505859</Data></Cell>
    <Cell><Data ss:Type="Number">0</Data></Cell>
    <Cell><Data ss:Type="Number">15.800000190734863</Data></Cell>
    <Cell><Data ss:Type="Number">6970</Data></Cell>
    <Cell><Data ss:Type="Number">215</Data></Cell>
    <Cell><Data ss:Type="Number">0.89999997615814209</Data></Cell>
    <Cell><Data ss:Type="Number">0.5</Data></Cell>
    <Cell><Data ss:Type="Number">100</Data></Cell>
    <Cell><Data ss:Type="Number">140</Data></Cell>
    <Cell><Data ss:Type="Number">1</Data></Cell>
    <Cell><Data ss:Type="Number">0</Data></Cell>
    <Cell><Data ss:Type="Number">1</Data></Cell>
    <Cell><Data ss:Type="Number">1</Data></Cell>
    <Cell><Data ss:Type="Number">1.1000000238418579</Data></Cell>
    <Cell><Data ss:Type="Number">0.97000002861022949</Data></Cell>
    <Cell ss:Index="41"><Data ss:Type="Number">275.2293701171875</Data></Cell>
   </Row>
   <Row>
    <Cell><Data ss:Type="String">RMS</Data></Cell>
    <Cell><Data ss:Type="Number">299</Data></Cell>
    <Cell><Data ss:Type="String">Feminino</Data></Cell>
    <Cell><Data ss:Type="String">Yes</Data></Cell>
    <Cell><Data ss:Type="String">No</Data></Cell>
    <Cell><Data ss:Type="String">No</Data></Cell>
    <Cell><Data ss:Type="Number">0</Data></Cell>
    <Cell><Data ss:Type="Number">39.775466918945312</Data></Cell>
    <Cell><Data ss:Type="Number">1</Data></Cell>
    <Cell><Data ss:Type="Number">31.882408142089844</Data></Cell>
    <Cell><Data ss:Type="Number">0</Data></Cell>
    <Cell><Data ss:Type="Number">0</Data></Cell>
    <Cell><Data ss:Type="Number">1</Data></Cell>
    <Cell><Data ss:Type="Number">0</Data></Cell>
    <Cell><Data ss:Type="Number">0</Data></Cell>
    <Cell><Data ss:Type="Number">74</Data></Cell>
    <Cell><Data ss:Type="Number">-19.077777862548828</Data></Cell>
    <Cell><Data ss:Type="Number">-24.466667175292969</Data></Cell>
    <Cell><Data ss:Type="Number">69.911224365234375</Data></Cell>
    <Cell><Data ss:Type="Number">104.99341583251953</Data></Cell>
    <Cell><Data ss:Type="Number">1.0100181102752686</Data></Cell>
    <Cell><Data ss:Type="Number">11.677032470703125</Data></Cell>
    <Cell><Data ss:Type="Number">17.06395149230957</Data></Cell>
    <Cell><Data ss:Type="Number">2.1197006702423096</Data></Cell>
    <Cell><Data ss:Type="Number">54.971206665039062</Data></Cell>
    <Cell><Data ss:Type="Number">0</Data></Cell>
    <Cell><Data ss:Type="Number">16.200000762939453</Data></Cell>
    <Cell><Data ss:Type="Number">7110</Data></Cell>
    <Cell><Data ss:Type="Number">228</Data></Cell>
    <Cell><Data ss:Type="Number">0.69999998807907104</Data></Cell>
    <Cell><Data ss:Type="Number">0.20000000298023224</Data></Cell>
    <Cell><Data ss:Type="Number">92</Data></Cell>
    <Cell><Data ss:Type="Number">139</Data></Cell>
    <Cell><Data ss:Type="Number">1</Data></Cell>
    <Cell><Data ss:Type="Number">0</Data></Cell>
    <Cell><Data ss:Type="Number">0</Data></Cell>
    <Cell><Data ss:Type="Number">1</Data></Cell>
    <Cell><Data ss:Type="Number">0.80000001192092896</Data></Cell>
    <Cell><Data ss:Type="Number">1.0099999904632568</Data></Cell>
    <Cell ss:Index="41"><Data ss:Type="Number">183.48623657226562</Data></Cell>
   </Row>
   <Row>
    <Cell><Data ss:Type="String">FCB</Data></Cell>
    <Cell><Data ss:Type="Number">134</Data></Cell>
    <Cell><Data ss:Type="String">Masculino</Data></Cell>
    <Cell><Data ss:Type="String">Yes</Data></Cell>
    <Cell><Data ss:Type="String">No</Data></Cell>
    <Cell><Data ss:Type="String">No</Data></Cell>
    <Cell><Data ss:Type="Number">0</Data></Cell>
    <Cell><Data ss:Type="Number">52.259037017822266</Data></Cell>
    <Cell><Data ss:Type="Number">0</Data></Cell>
    <Cell><Data ss:Type="Number">30.031150817871094</Data></Cell>
    <Cell><Data ss:Type="Number">0</Data></Cell>
    <Cell><Data ss:Type="Number">0</Data></Cell>
    <Cell><Data ss:Type="Number">1</Data></Cell>
    <Cell><Data ss:Type="Number">0</Data></Cell>
    <Cell><Data ss:Type="Number">0</Data></Cell>
    <Cell><Data ss:Type="Number">59</Data></Cell>
    <Cell><Data ss:Type="Number">-17.923528671264648</Data></Cell>
    <Cell><Data ss:Type="Number">-19.950000762939453</Data></Cell>
    <Cell><Data ss:Type="Number">84.343368530273438</Data></Cell>
    <Cell><Data ss:Type="Number">96.648544311523438</Data></Cell>
    <Cell><Data ss:Type="Number">1.2488234043121338</Data></Cell>
    <Cell><Data ss:Type="Number">13.144585609436035</Data></Cell>
    <Cell><Data ss:Type="Number">28.274580001831055</Data></Cell>
    <Cell><Data ss:Type="Number">2.0199501514434814</Data></Cell>
    <Cell><Data ss:Type="Number">52.369613647460938</Data></Cell>
    <Cell><Data ss:Type="Number">0</Data></Cell>
    <Cell><Data ss:Type="Number">13.800000190734863</Data></Cell>
    <Cell><Data ss:Type="Number">5100</Data></Cell>
    <Cell><Data ss:Type="Number">299</Data></Cell>
    <Cell><Data ss:Type="Number">0.80000001192092896</Data></Cell>
    <Cell><Data ss:Type="Number">0.20000000298023224</Data></Cell>
    <Cell><Data ss:Type="Number">103</Data></Cell>
    <Cell><Data ss:Type="Number">169</Data></Cell>
    <Cell><Data ss:Type="Number">1</Data></Cell>
    <Cell><Data ss:Type="Number">0</Data></Cell>
    <Cell><Data ss:Type="Number">0</Data></Cell>
    <Cell><Data ss:Type="Number">1</Data></Cell>
    <Cell><Data ss:Type="Number">0.60000002384185791</Data></Cell>
    <Cell><Data ss:Type="Number">0.93999999761581421</Data></Cell>
    <Cell><Data ss:Type="Number">2.7842164039611816</Data></Cell>
    <Cell><Data ss:Type="Number">73.394493103027344</Data></Cell>
   </Row>
   <Row>
    <Cell><Data ss:Type="String">LOS</Data></Cell>
    <Cell><Data ss:Type="Number">272</Data></Cell>
    <Cell><Data ss:Type="String">Masculino</Data></Cell>
    <Cell><Data ss:Type="String">Yes</Data></Cell>
    <Cell><Data ss:Type="String">No</Data></Cell>
    <Cell><Data ss:Type="String">No</Data></Cell>
    <Cell><Data ss:Type="Number">0</Data></Cell>
    <Cell><Data ss:Type="Number">33.354328155517578</Data></Cell>
    <Cell><Data ss:Type="Number">0</Data></Cell>
    <Cell><Data ss:Type="Number">26.502117156982422</Data></Cell>
    <Cell><Data ss:Type="Number">0</Data></Cell>
    <Cell><Data ss:Type="Number">0</Data></Cell>
    <Cell><Data ss:Type="Number">1</Data></Cell>
    <Cell><Data ss:Type="Number">0</Data></Cell>
    <Cell><Data ss:Type="Number">0</Data></Cell>
    <Cell><Data ss:Type="Number">62</Data></Cell>
    <Cell><Data ss:Type="Number">-18.675624847412109</Data></Cell>
    <Cell><Data ss:Type="Number">-19.883333206176758</Data></Cell>
    <Cell><Data ss:Type="Number">76.776840209960938</Data></Cell>
    <Cell><Data ss:Type="Number">79.785316467285156</Data></Cell>
    <Cell><Data ss:Type="Number">1.7520188093185425</Data></Cell>
    <Cell><Data ss:Type="Number">17.094085693359375</Data></Cell>
    <Cell><Data ss:Type="Number">24.919151306152344</Data></Cell>
    <Cell><Data ss:Type="Number">2.0554156303405762</Data></Cell>
    <Cell><Data ss:Type="Number">58.919723510742188</Data></Cell>
    <Cell><Data ss:Type="Number">0</Data></Cell>
    <Cell><Data ss:Type="Number">16.200000762939453</Data></Cell>
    <Cell><Data ss:Type="Number">3190</Data></Cell>
    <Cell><Data ss:Type="Number">271</Data></Cell>
    <Cell><Data ss:Type="Number">1</Data></Cell>
    <Cell><Data ss:Type="Number">0.40000000596046448</Data></Cell>
    <Cell><Data ss:Type="Number">118</Data></Cell>
    <Cell><Data ss:Type="Number">132</Data></Cell>
    <Cell><Data ss:Type="Number">0</Data></Cell>
    <Cell><Data ss:Type="Number">0</Data></Cell>
    <Cell><Data ss:Type="Number">0</Data></Cell>
    <Cell><Data ss:Type="Number">1</Data></Cell>
    <Cell><Data ss:Type="Number">0.69999998807907104</Data></Cell>
    <Cell><Data ss:Type="Number">1.0099999904632568</Data></Cell>
    <Cell ss:Index="41"><Data ss:Type="Number">91.743118286132812</Data></Cell>
   </Row>
   <Row>
    <Cell><Data ss:Type="String">AMS</Data></Cell>
    <Cell><Data ss:Type="Number">591</Data></Cell>
    <Cell><Data ss:Type="String">Masculino</Data></Cell>
    <Cell><Data ss:Type="String">Yes</Data></Cell>
    <Cell><Data ss:Type="String">No</Data></Cell>
    <Cell><Data ss:Type="String">No</Data></Cell>
    <Cell><Data ss:Type="Number">0</Data></Cell>
    <Cell><Data ss:Type="Number">39.863090515136719</Data></Cell>
    <Cell><Data ss:Type="Number">0</Data></Cell>
    <Cell><Data ss:Type="Number">19.659299850463867</Data></Cell>
    <Cell><Data ss:Type="Number">0</Data></Cell>
    <Cell><Data ss:Type="Number">0</Data></Cell>
    <Cell><Data ss:Type="Number">2</Data></Cell>
    <Cell><Data ss:Type="Number">1</Data></Cell>
    <Cell><Data ss:Type="Number">0</Data></Cell>
    <Cell><Data ss:Type="Number">51</Data></Cell>
    <Cell><Data ss:Type="Number">-17.674705505371094</Data></Cell>
    <Cell><Data ss:Type="Number">-24.316667556762695</Data></Cell>
    <Cell><Data ss:Type="Number">95.989822387695312</Data></Cell>
    <Cell><Data ss:Type="Number">109.60127258300781</Data></Cell>
    <Cell><Data ss:Type="Number">2.8765439987182617</Data></Cell>
    <Cell><Data ss:Type="Number">14.353898048400879</Data></Cell>
    <Cell><Data ss:Type="Number">21.800670623779297</Data></Cell>
    <Cell><Data ss:Type="Number">1.7758187055587769</Data></Cell>
    <Cell><Data ss:Type="Number">54.177440643310547</Data></Cell>
    <Cell><Data ss:Type="Number">0</Data></Cell>
    <Cell><Data ss:Type="Number">14.800000190734863</Data></Cell>
    <Cell><Data ss:Type="Number">4730</Data></Cell>
    <Cell><Data ss:Type="Number">367</Data></Cell>
    <Cell><Data ss:Type="Number">0.69999998807907104</Data></Cell>
    <Cell><Data ss:Type="Number">0.20000000298023224</Data></Cell>
    <Cell><Data ss:Type="Number">92</Data></Cell>
    <Cell><Data ss:Type="Number">141</Data></Cell>
    <Cell><Data ss:Type="Number">1</Data></Cell>
    <Cell><Data ss:Type="Number">0</Data></Cell>
    <Cell><Data ss:Type="Number">0</Data></Cell>
    <Cell><Data ss:Type="Number">1</Data></Cell>
    <Cell><Data ss:Type="Number">0.80000001192092896</Data></Cell>
    <Cell><Data ss:Type="Number">1.0299999713897705</Data></Cell>
    <Cell><Data ss:Type="Number">2.6320109367370605</Data></Cell>
    <Cell><Data ss:Type="Number">110.09174346923828</Data></Cell>
   </Row>
   <Row>
    <Cell><Data ss:Type="String">MLR</Data></Cell>
    <Cell><Data ss:Type="Number">335</Data></Cell>
    <Cell><Data ss:Type="String">Masculino</Data></Cell>
    <Cell><Data ss:Type="String">No</Data></Cell>
    <Cell><Data ss:Type="String">Yes</Data></Cell>
    <Cell><Data ss:Type="String">No</Data></Cell>
    <Cell><Data ss:Type="Number">0</Data></Cell>
    <Cell><Data ss:Type="Number">53.023002624511719</Data></Cell>
    <Cell><Data ss:Type="Number">1</Data></Cell>
    <Cell><Data ss:Type="Number">24.645984649658203</Data></Cell>
    <Cell><Data ss:Type="Number">1</Data></Cell>
    <Cell><Data ss:Type="Number">1</Data></Cell>
    <Cell><Data ss:Type="Number">1</Data></Cell>
    <Cell><Data ss:Type="Number">0</Data></Cell>
    <Cell><Data ss:Type="Number">0</Data></Cell>
    <Cell><Data ss:Type="Number">69</Data></Cell>
    <Cell><Data ss:Type="Number">-19.011667251586914</Data></Cell>
    <Cell><Data ss:Type="Number">-24.666666030883789</Data></Cell>
    <Cell><Data ss:Type="Number">78.546722412109375</Data></Cell>
    <Cell><Data ss:Type="Number">56.346614837646484</Data></Cell>
    <Cell><Data ss:Type="Number">0.65299934148788452</Data></Cell>
    <Cell><Data ss:Type="Number">11.19275951385498</Data></Cell>
    <Cell><Data ss:Type="Number">20.652534484863281</Data></Cell>
    <Cell><Data ss:Type="Number">1.8539042472839355</Data></Cell>
    <Cell><Data ss:Type="Number">57.265636444091797</Data></Cell>
    <Cell><Data ss:Type="Number">0</Data></Cell>
    <Cell><Data ss:Type="Number">15.600000381469727</Data></Cell>
    <Cell><Data ss:Type="Number">2770</Data></Cell>
    <Cell><Data ss:Type="Number">115</Data></Cell>
    <Cell><Data ss:Type="Number">1.0800000429153442</Data></Cell>
    <Cell><Data ss:Type="Number">0.34000000357627869</Data></Cell>
    <Cell><Data ss:Type="Number">109</Data></Cell>
    <Cell><Data ss:Type="Number">119</Data></Cell>
    <Cell><Data ss:Type="Number">0</Data></Cell>
    <Cell><Data ss:Type="Number">0</Data></Cell>
    <Cell><Data ss:Type="Number">0</Data></Cell>
    <Cell><Data ss:Type="Number">1</Data></Cell>
    <Cell><Data ss:Type="Number">1.2999999523162842</Data></Cell>
    <Cell><Data ss:Type="Number">1.0700000524520874</Data></Cell>
    <Cell><Data ss:Type="Number">2.2320072650909424</Data></Cell>
    <Cell><Data ss:Type="Number">366.97247314453125</Data></Cell>
   </Row>
   <Row>
    <Cell><Data ss:Type="String">GS</Data></Cell>
    <Cell><Data ss:Type="Number">600</Data></Cell>
    <Cell><Data ss:Type="String">Masculino</Data></Cell>
    <Cell><Data ss:Type="String">Yes</Data></Cell>
    <Cell><Data ss:Type="String">No</Data></Cell>
    <Cell><Data ss:Type="String">No</Data></Cell>
    <Cell><Data ss:Type="Number">0</Data></Cell>
    <Cell><Data ss:Type="Number">62.116649627685547</Data></Cell>
    <Cell><Data ss:Type="Number">1</Data></Cell>
    <Cell><Data ss:Type="Number">32.580348968505859</Data></Cell>
    <Cell><Data ss:Type="Number">0</Data></Cell>
    <Cell><Data ss:Type="Number">0</Data></Cell>
    <Cell><Data ss:Type="Number">1</Data></Cell>
    <Cell><Data ss:Type="Number">0</Data></Cell>
    <Cell><Data ss:Type="Number">0</Data></Cell>
    <Cell><Data ss:Type="Number">56</Data></Cell>
    <Cell><Data ss:Type="Number">-20.916666030883789</Data></Cell>
    <Cell><Data ss:Type="Number">-18.266666412353516</Data></Cell>
    <Cell><Data ss:Type="Number">92.977745056152344</Data></Cell>
    <Cell><Data ss:Type="Number">83.457656860351562</Data></Cell>
    <Cell><Data ss:Type="Number">0.94468450546264648</Data></Cell>
    <Cell><Data ss:Type="Number">8.6101818084716797</Data></Cell>
    <Cell><Data ss:Type="Number">30.972259521484375</Data></Cell>
    <Cell><Data ss:Type="Number">2.2670025825500488</Data></Cell>
    <Cell><Data ss:Type="Number">56.9300537109375</Data></Cell>
    <Cell><Data ss:Type="Number">0</Data></Cell>
    <Cell><Data ss:Type="Number">16.399999618530273</Data></Cell>
    <Cell><Data ss:Type="Number">5130</Data></Cell>
    <Cell><Data ss:Type="Number">306</Data></Cell>
    <Cell><Data ss:Type="Number">1.2999999523162842</Data></Cell>
    <Cell><Data ss:Type="Number">0.40000000596046448</Data></Cell>
    <Cell><Data ss:Type="Number">106</Data></Cell>
    <Cell><Data ss:Type="Number">164</Data></Cell>
    <Cell><Data ss:Type="Number">1</Data></Cell>
    <Cell><Data ss:Type="Number">0</Data></Cell>
    <Cell><Data ss:Type="Number">0</Data></Cell>
    <Cell><Data ss:Type="Number">0</Data></Cell>
    <Cell><Data ss:Type="Number">0.89999997615814209</Data></Cell>
    <Cell><Data ss:Type="Number">1.059999942779541</Data></Cell>
    <Cell><Data ss:Type="Number">2.9236836433410645</Data></Cell>
    <Cell><Data ss:Type="Number">366.97247314453125</Data></Cell>
   </Row>
   <Row>
    <Cell><Data ss:Type="String">MFO</Data></Cell>
    <Cell><Data ss:Type="Number">76</Data></Cell>
    <Cell><Data ss:Type="String">Masculino</Data></Cell>
    <Cell><Data ss:Type="String">Yes</Data></Cell>
    <Cell><Data ss:Type="String">No</Data></Cell>
    <Cell><Data ss:Type="String">No</Data></Cell>
    <Cell><Data ss:Type="Number">0</Data></Cell>
    <Cell><Data ss:Type="Number">43.713035583496094</Data></Cell>
    <Cell><Data ss:Type="Number">1</Data></Cell>
    <Cell><Data ss:Type="Number">22.281898498535156</Data></Cell>
    <Cell><Data ss:Type="Number">0</Data></Cell>
    <Cell><Data ss:Type="Number">0</Data></Cell>
    <Cell><Data ss:Type="Number">1</Data></Cell>
    <Cell><Data ss:Type="Number">0</Data></Cell>
    <Cell><Data ss:Type="Number">0</Data></Cell>
    <Cell><Data ss:Type="Number">57</Data></Cell>
    <Cell><Data ss:Type="Number">-21.348236083984375</Data></Cell>
    <Cell><Data ss:Type="Number">-25.516666412353516</Data></Cell>
    <Cell><Data ss:Type="Number">63.241287231445312</Data></Cell>
    <Cell><Data ss:Type="Number">80.377265930175781</Data></Cell>
    <Cell><Data ss:Type="Number">1.5831353664398193</Data></Cell>
    <Cell><Data ss:Type="Number">13.903444290161133</Data></Cell>
    <Cell><Data ss:Type="Number">26.784786224365234</Data></Cell>
    <Cell><Data ss:Type="Number">2.2670025825500488</Data></Cell>
    <Cell><Data ss:Type="Number">58.734390258789062</Data></Cell>
    <Cell><Data ss:Type="Number">0</Data></Cell>
    <Cell><Data ss:Type="Number">16.899999618530273</Data></Cell>
    <Cell><Data ss:Type="Number">5600</Data></Cell>
    <Cell><Data ss:Type="Number">174</Data></Cell>
    <Cell><Data ss:Type="Number">0.80000001192092896</Data></Cell>
    <Cell><Data ss:Type="Number">0.30000001192092896</Data></Cell>
    <Cell><Data ss:Type="Number">103</Data></Cell>
    <Cell><Data ss:Type="Number">122</Data></Cell>
    <Cell><Data ss:Type="Number">0</Data></Cell>
    <Cell><Data ss:Type="Number">0</Data></Cell>
    <Cell><Data ss:Type="Number">0</Data></Cell>
    <Cell><Data ss:Type="Number">1</Data></Cell>
    <Cell><Data ss:Type="Number">0.60000002384185791</Data></Cell>
    <Cell><Data ss:Type="Number">1.1000000238418579</Data></Cell>
    <Cell><Data ss:Type="Number">2.3888509273529053</Data></Cell>
    <Cell><Data ss:Type="Number">366.97247314453125</Data></Cell>
   </Row>
   <Row>
    <Cell><Data ss:Type="String">MNC</Data></Cell>
    <Cell><Data ss:Type="Number">275</Data></Cell>
    <Cell><Data ss:Type="String">Feminino</Data></Cell>
    <Cell><Data ss:Type="String">No</Data></Cell>
    <Cell><Data ss:Type="String">No</Data></Cell>
    <Cell><Data ss:Type="String">Yes</Data></Cell>
    <Cell><Data ss:Type="Number">2</Data></Cell>
    <Cell><Data ss:Type="Number">50.084884643554688</Data></Cell>
    <Cell><Data ss:Type="Number">0</Data></Cell>
    <Cell><Data ss:Type="Number">23.57227897644043</Data></Cell>
    <Cell><Data ss:Type="Number">1</Data></Cell>
    <Cell><Data ss:Type="Number">0</Data></Cell>
    <Cell><Data ss:Type="Number">1</Data></Cell>
    <Cell><Data ss:Type="Number">0</Data></Cell>
    <Cell><Data ss:Type="Number">0</Data></Cell>
    <Cell><Data ss:Type="Number">58</Data></Cell>
    <Cell><Data ss:Type="Number">-22.50666618347168</Data></Cell>
    <Cell><Data ss:Type="Number">-22.899999618530273</Data></Cell>
    <Cell><Data ss:Type="Number">56.726291656494141</Data></Cell>
    <Cell><Data ss:Type="Number">87.560997009277344</Data></Cell>
    <Cell><Data ss:Type="Number">1.2623639106750488</Data></Cell>
    <Cell><Data ss:Type="Number">11.619316101074219</Data></Cell>
    <Cell><Data ss:Type="Number">20.944055557250977</Data></Cell>
    <Cell><Data ss:Type="Number">2.1945135593414307</Data></Cell>
    <Cell><Data ss:Type="Number">55.560310363769531</Data></Cell>
    <Cell><Data ss:Type="Number">12</Data></Cell>
    <Cell><Data ss:Type="Number">13.899999618530273</Data></Cell>
    <Cell><Data ss:Type="Number">5790</Data></Cell>
    <Cell><Data ss:Type="Number">281</Data></Cell>
    <Cell><Data ss:Type="Number">0.80000001192092896</Data></Cell>
    <Cell><Data ss:Type="Number">0.20000000298023224</Data></Cell>
    <Cell><Data ss:Type="Number">62</Data></Cell>
    <Cell><Data ss:Type="Number">118</Data></Cell>
    <Cell><Data ss:Type="Number">0</Data></Cell>
    <Cell><Data ss:Type="Number">0</Data></Cell>
    <Cell><Data ss:Type="Number">0</Data></Cell>
    <Cell><Data ss:Type="Number">1</Data></Cell>
    <Cell><Data ss:Type="Number">1</Data></Cell>
    <Cell><Data ss:Type="Number">1.1000000238418579</Data></Cell>
    <Cell ss:Index="41"><Data ss:Type="Number">183.48623657226562</Data></Cell>
   </Row>
   <Row>
    <Cell><Data ss:Type="String">FCR</Data></Cell>
    <Cell><Data ss:Type="Number">364</Data></Cell>
    <Cell><Data ss:Type="String">Feminino</Data></Cell>
    <Cell><Data ss:Type="String">No</Data></Cell>
    <Cell><Data ss:Type="String">Yes</Data></Cell>
    <Cell><Data ss:Type="String">Yes</Data></Cell>
    <Cell><Data ss:Type="Number">1</Data></Cell>
    <Cell><Data ss:Type="Number">76.382804870605469</Data></Cell>
    <Cell><Data ss:Type="Number">0</Data></Cell>
    <Cell><Data ss:Type="Number">29.218406677246094</Data></Cell>
    <Cell><Data ss:Type="Number">1</Data></Cell>
    <Cell><Data ss:Type="Number">0</Data></Cell>
    <Cell><Data ss:Type="Number">0</Data></Cell>
    <Cell><Data ss:Type="Number">0</Data></Cell>
    <Cell><Data ss:Type="Number">0</Data></Cell>
    <Cell><Data ss:Type="Number">79</Data></Cell>
    <Cell><Data ss:Type="Number">-18.281665802001953</Data></Cell>
    <Cell><Data ss:Type="Number">-28.233333587646484</Data></Cell>
    <Cell><Data ss:Type="Number">94.557708740234375</Data></Cell>
    <Cell><Data ss:Type="Number">67.201408386230469</Data></Cell>
    <Cell><Data ss:Type="Number">0.6019742488861084</Data></Cell>
    <Cell><Data ss:Type="Number">5.252288818359375</Data></Cell>
    <Cell><Data ss:Type="Number">27.079458236694336</Data></Cell>
    <Cell><Data ss:Type="Number">1.8503741025924683</Data></Cell>
    <Cell><Data ss:Type="Number">57.567722320556641</Data></Cell>
    <Cell><Data ss:Type="Number">0</Data></Cell>
    <Cell><Data ss:Type="Number">11.899999618530273</Data></Cell>
    <Cell><Data ss:Type="Number">11320</Data></Cell>
    <Cell><Data ss:Type="Number">257</Data></Cell>
    <Cell><Data ss:Type="Number">0.63999998569488525</Data></Cell>
    <Cell><Data ss:Type="Number">0.43999999761581421</Data></Cell>
    <Cell><Data ss:Type="Number">205</Data></Cell>
    <Cell><Data ss:Type="Number">150</Data></Cell>
    <Cell><Data ss:Type="Number">1</Data></Cell>
    <Cell><Data ss:Type="Number">0</Data></Cell>
    <Cell><Data ss:Type="Number">0</Data></Cell>
    <Cell><Data ss:Type="Number">0</Data></Cell>
    <Cell><Data ss:Type="Number">0.80000001192092896</Data></Cell>
    <Cell><Data ss:Type="Number">1.1299999952316284</Data></Cell>
    <Cell><Data ss:Type="Number">2.2560935020446777</Data></Cell>
    <Cell><Data ss:Type="Number">596.33026123046875</Data></Cell>
   </Row>
   <Row>
    <Cell><Data ss:Type="String">MSS</Data></Cell>
    <Cell><Data ss:Type="Number">209</Data></Cell>
    <Cell><Data ss:Type="String">Feminino</Data></Cell>
    <Cell><Data ss:Type="String">Yes</Data></Cell>
    <Cell><Data ss:Type="String">Yes</Data></Cell>
    <Cell><Data ss:Type="String">No</Data></Cell>
    <Cell><Data ss:Type="Number">0</Data></Cell>
    <Cell><Data ss:Type="Number">42.330230712890625</Data></Cell>
    <Cell><Data ss:Type="Number">1</Data></Cell>
    <Cell><Data ss:Type="Number">24.563201904296875</Data></Cell>
    <Cell><Data ss:Type="Number">0</Data></Cell>
    <Cell><Data ss:Type="Number">0</Data></Cell>
    <Cell><Data ss:Type="Number">1</Data></Cell>
    <Cell><Data ss:Type="Number">0</Data></Cell>
    <Cell><Data ss:Type="Number">0</Data></Cell>
    <Cell><Data ss:Type="Number">69</Data></Cell>
    <Cell><Data ss:Type="Number">-23.076665878295898</Data></Cell>
    <Cell ss:Index="19"><Data ss:Type="Number">57.431251525878906</Data></Cell>
    <Cell><Data ss:Type="Number">105.23369598388672</Data></Cell>
    <Cell><Data ss:Type="Number">1.0681440830230713</Data></Cell>
    <Cell><Data ss:Type="Number">15.257232666015625</Data></Cell>
    <Cell><Data ss:Type="Number">23.987165451049805</Data></Cell>
    <Cell><Data ss:Type="Number">2.2693266868591309</Data></Cell>
    <Cell><Data ss:Type="Number">57.280242919921875</Data></Cell>
    <Cell><Data ss:Type="Number">0</Data></Cell>
    <Cell><Data ss:Type="Number">13.199999809265137</Data></Cell>
    <Cell><Data ss:Type="Number">5340</Data></Cell>
    <Cell><Data ss:Type="Number">221</Data></Cell>
    <Cell><Data ss:Type="Number">0.69999998807907104</Data></Cell>
    <Cell><Data ss:Type="Number">0.30000001192092896</Data></Cell>
    <Cell><Data ss:Type="Number">121</Data></Cell>
    <Cell><Data ss:Type="Number">133</Data></Cell>
    <Cell><Data ss:Type="Number">0</Data></Cell>
    <Cell><Data ss:Type="Number">0</Data></Cell>
    <Cell><Data ss:Type="Number">0</Data></Cell>
    <Cell><Data ss:Type="Number">1</Data></Cell>
    <Cell><Data ss:Type="Number">0.89999997615814209</Data></Cell>
    <Cell><Data ss:Type="Number">1</Data></Cell>
    <Cell><Data ss:Type="Number">2.1429691314697266</Data></Cell>
    <Cell><Data ss:Type="Number">110.09174346923828</Data></Cell>
   </Row>
   <Row>
    <Cell><Data ss:Type="String">MCN</Data></Cell>
    <Cell><Data ss:Type="Number">198</Data></Cell>
    <Cell><Data ss:Type="String">Feminino</Data></Cell>
    <Cell><Data ss:Type="String">Yes</Data></Cell>
    <Cell><Data ss:Type="String">No</Data></Cell>
    <Cell><Data ss:Type="String">No</Data></Cell>
    <Cell><Data ss:Type="Number">0</Data></Cell>
    <Cell><Data ss:Type="Number">53.483024597167969</Data></Cell>
    <Cell><Data ss:Type="Number">1</Data></Cell>
    <Cell><Data ss:Type="Number">39.689430236816406</Data></Cell>
    <Cell><Data ss:Type="Number">0</Data></Cell>
    <Cell><Data ss:Type="Number">0</Data></Cell>
    <Cell><Data ss:Type="Number">0</Data></Cell>
    <Cell><Data ss:Type="Number">0</Data></Cell>
    <Cell><Data ss:Type="Number">0</Data></Cell>
    <Cell><Data ss:Type="Number">79</Data></Cell>
    <Cell><Data ss:Type="Number">-17.139444351196289</Data></Cell>
    <Cell ss:Index="19"><Data ss:Type="Number">88.520431518554688</Data></Cell>
    <Cell><Data ss:Type="Number">79.706451416015625</Data></Cell>
    <Cell><Data ss:Type="Number">0.90360236167907715</Data></Cell>
    <Cell><Data ss:Type="Number">6.9570693969726562</Data></Cell>
    <Cell><Data ss:Type="Number">24.691162109375</Data></Cell>
    <Cell><Data ss:Type="Number">2.312342643737793</Data></Cell>
    <Cell><Data ss:Type="Number">51.015857696533203</Data></Cell>
    <Cell><Data ss:Type="Number">0</Data></Cell>
    <Cell><Data ss:Type="Number">13.399999618530273</Data></Cell>
    <Cell><Data ss:Type="Number">6000</Data></Cell>
    <Cell><Data ss:Type="Number">183</Data></Cell>
    <Cell><Data ss:Type="Number">0.60000002384185791</Data></Cell>
    <Cell><Data ss:Type="Number">0.30000001192092896</Data></Cell>
    <Cell><Data ss:Type="Number">99</Data></Cell>
    <Cell><Data ss:Type="Number">140</Data></Cell>
    <Cell><Data ss:Type="Number">1</Data></Cell>
    <Cell><Data ss:Type="Number">0</Data></Cell>
    <Cell><Data ss:Type="Number">0</Data></Cell>
    <Cell><Data ss:Type="Number">0</Data></Cell>
    <Cell><Data ss:Type="Number">0.5</Data></Cell>
    <Cell><Data ss:Type="Number">1.1499999761581421</Data></Cell>
    <Cell ss:Index="41"><Data ss:Type="Number">183.48623657226562</Data></Cell>
   </Row>
   <Row>
    <Cell><Data ss:Type="String">JLS</Data></Cell>
    <Cell><Data ss:Type="Number">72</Data></Cell>
    <Cell><Data ss:Type="String">Masculino</Data></Cell>
    <Cell><Data ss:Type="String">No</Data></Cell>
    <Cell><Data ss:Type="String">No</Data></Cell>
    <Cell><Data ss:Type="String">No</Data></Cell>
    <Cell><Data ss:Type="Number">0</Data></Cell>
    <Cell><Data ss:Type="Number">53.622673034667969</Data></Cell>
    <Cell><Data ss:Type="Number">1</Data></Cell>
    <Cell><Data ss:Type="Number">25.816904067993164</Data></Cell>
    <Cell><Data ss:Type="Number">1</Data></Cell>
    <Cell><Data ss:Type="Number">0</Data></Cell>
    <Cell><Data ss:Type="Number">0</Data></Cell>
    <Cell><Data ss:Type="Number">0</Data></Cell>
    <Cell><Data ss:Type="Number">0</Data></Cell>
    <Cell><Data ss:Type="Number">54</Data></Cell>
    <Cell><Data ss:Type="Number">-21.195554733276367</Data></Cell>
    <Cell><Data ss:Type="Number">-20.233333587646484</Data></Cell>
    <Cell><Data ss:Type="Number">84.750595092773438</Data></Cell>
    <Cell><Data ss:Type="Number">78.226097106933594</Data></Cell>
    <Cell><Data ss:Type="Number">1.5396020412445068</Data></Cell>
    <Cell><Data ss:Type="Number">10.612363815307617</Data></Cell>
    <Cell><Data ss:Type="Number">33.094749450683594</Data></Cell>
    <Cell><Data ss:Type="Number">2.4030227661132812</Data></Cell>
    <Cell><Data ss:Type="Number">59.838436126708984</Data></Cell>
    <Cell><Data ss:Type="Number">0</Data></Cell>
    <Cell><Data ss:Type="Number">15.100000381469727</Data></Cell>
    <Cell><Data ss:Type="Number">7000</Data></Cell>
    <Cell><Data ss:Type="Number">272</Data></Cell>
    <Cell><Data ss:Type="Number">1.1000000238418579</Data></Cell>
    <Cell><Data ss:Type="Number">0.10000000149011612</Data></Cell>
    <Cell><Data ss:Type="Number">118</Data></Cell>
    <Cell><Data ss:Type="Number">166</Data></Cell>
    <Cell><Data ss:Type="Number">1</Data></Cell>
    <Cell><Data ss:Type="Number">0</Data></Cell>
    <Cell><Data ss:Type="Number">0</Data></Cell>
    <Cell><Data ss:Type="Number">1</Data></Cell>
    <Cell><Data ss:Type="Number">0.69999998807907104</Data></Cell>
    <Cell><Data ss:Type="Number">1.0499999523162842</Data></Cell>
    <Cell ss:Index="41"><Data ss:Type="Number">110.09174346923828</Data></Cell>
   </Row>
   <Row>
    <Cell><Data ss:Type="String">VCS</Data></Cell>
    <Cell><Data ss:Type="Number">359</Data></Cell>
    <Cell><Data ss:Type="String">Masculino</Data></Cell>
    <Cell><Data ss:Type="String">Yes</Data></Cell>
    <Cell><Data ss:Type="String">No</Data></Cell>
    <Cell><Data ss:Type="String">No</Data></Cell>
    <Cell><Data ss:Type="Number">0</Data></Cell>
    <Cell><Data ss:Type="Number">57.905258178710938</Data></Cell>
    <Cell><Data ss:Type="Number">1</Data></Cell>
    <Cell><Data ss:Type="Number">21.071132659912109</Data></Cell>
    <Cell><Data ss:Type="Number">0</Data></Cell>
    <Cell><Data ss:Type="Number">0</Data></Cell>
    <Cell><Data ss:Type="Number">0</Data></Cell>
    <Cell><Data ss:Type="Number">1</Data></Cell>
    <Cell><Data ss:Type="Number">0</Data></Cell>
    <Cell><Data ss:Type="Number">51</Data></Cell>
    <Cell><Data ss:Type="Number">-18.478235244750977</Data></Cell>
    <Cell ss:Index="19"><Data ss:Type="Number">117.86644744873047</Data></Cell>
    <Cell><Data ss:Type="Number">100.84474945068359</Data></Cell>
    <Cell><Data ss:Type="Number">1.1108553409576416</Data></Cell>
    <Cell ss:Index="23"><Data ss:Type="Number">24.992971420288086</Data></Cell>
    <Cell><Data ss:Type="Number">1.6246851682662964</Data></Cell>
    <Cell><Data ss:Type="Number">61.309524536132812</Data></Cell>
    <Cell><Data ss:Type="Number">0</Data></Cell>
    <Cell><Data ss:Type="Number">14.699999809265137</Data></Cell>
    <Cell><Data ss:Type="Number">4800</Data></Cell>
    <Cell><Data ss:Type="Number">228</Data></Cell>
    <Cell><Data ss:Type="Number">0.81000000238418579</Data></Cell>
    <Cell><Data ss:Type="Number">0.86000001430511475</Data></Cell>
    <Cell><Data ss:Type="Number">94</Data></Cell>
    <Cell><Data ss:Type="Number">143</Data></Cell>
    <Cell><Data ss:Type="Number">1</Data></Cell>
    <Cell><Data ss:Type="Number">0</Data></Cell>
    <Cell><Data ss:Type="Number">0</Data></Cell>
    <Cell><Data ss:Type="Number">1</Data></Cell>
    <Cell><Data ss:Type="Number">0.80000001192092896</Data></Cell>
    <Cell><Data ss:Type="Number">0.97000002861022949</Data></Cell>
    <Cell><Data ss:Type="Number">2.3136959075927734</Data></Cell>
    <Cell><Data ss:Type="Number">183.48623657226562</Data></Cell>
   </Row>
   <Row>
    <Cell><Data ss:Type="String">JSL</Data></Cell>
    <Cell><Data ss:Type="Number">435</Data></Cell>
    <Cell><Data ss:Type="String">Feminino</Data></Cell>
    <Cell><Data ss:Type="String">Yes</Data></Cell>
    <Cell><Data ss:Type="String">Yes</Data></Cell>
    <Cell><Data ss:Type="String">No</Data></Cell>
    <Cell><Data ss:Type="Number">0</Data></Cell>
    <Cell><Data ss:Type="Number">45.2601318359375</Data></Cell>
    <Cell><Data ss:Type="Number">0</Data></Cell>
    <Cell><Data ss:Type="Number">25.51508903503418</Data></Cell>
    <Cell><Data ss:Type="Number">0</Data></Cell>
    <Cell><Data ss:Type="Number">0</Data></Cell>
    <Cell><Data ss:Type="Number">1</Data></Cell>
    <Cell><Data ss:Type="Number">0</Data></Cell>
    <Cell><Data ss:Type="Number">0</Data></Cell>
    <Cell><Data ss:Type="Number">96</Data></Cell>
    <Cell><Data ss:Type="Number">-19.021249771118164</Data></Cell>
    <Cell ss:Index="19"><Data ss:Type="Number">57.720748901367188</Data></Cell>
    <Cell><Data ss:Type="Number">71.68609619140625</Data></Cell>
    <Cell><Data ss:Type="Number">1.1468247175216675</Data></Cell>
    <Cell><Data ss:Type="Number">12.645365715026855</Data></Cell>
    <Cell><Data ss:Type="Number">16.882104873657227</Data></Cell>
    <Cell><Data ss:Type="Number">1.5869017839431763</Data></Cell>
    <Cell><Data ss:Type="Number">61.679000854492188</Data></Cell>
    <Cell><Data ss:Type="Number">0</Data></Cell>
    <Cell><Data ss:Type="Number">13.5</Data></Cell>
    <Cell><Data ss:Type="Number">5900</Data></Cell>
    <Cell><Data ss:Type="Number">246</Data></Cell>
    <Cell><Data ss:Type="Number">0.60000002384185791</Data></Cell>
    <Cell><Data ss:Type="Number">1</Data></Cell>
    <Cell><Data ss:Type="Number">89</Data></Cell>
    <Cell><Data ss:Type="Number">124</Data></Cell>
    <Cell><Data ss:Type="Number">1</Data></Cell>
    <Cell><Data ss:Type="Number">0</Data></Cell>
    <Cell><Data ss:Type="Number">0</Data></Cell>
    <Cell><Data ss:Type="Number">1</Data></Cell>
    <Cell><Data ss:Type="Number">0.5</Data></Cell>
    <Cell><Data ss:Type="Number">1.0199999809265137</Data></Cell>
    <Cell><Data ss:Type="Number">1.9750820398330688</Data></Cell>
    <Cell><Data ss:Type="Number">110.09174346923828</Data></Cell>
   </Row>
   <Row>
    <Cell><Data ss:Type="String">RAS</Data></Cell>
    <Cell><Data ss:Type="Number">525</Data></Cell>
    <Cell><Data ss:Type="String">Masculino</Data></Cell>
    <Cell><Data ss:Type="String">Yes</Data></Cell>
    <Cell><Data ss:Type="String">No</Data></Cell>
    <Cell><Data ss:Type="String">No</Data></Cell>
    <Cell><Data ss:Type="Number">0</Data></Cell>
    <Cell><Data ss:Type="Number">22.437021255493164</Data></Cell>
    <Cell><Data ss:Type="Number">0</Data></Cell>
    <Cell><Data ss:Type="Number">24.439872741699219</Data></Cell>
    <Cell><Data ss:Type="Number">0</Data></Cell>
    <Cell><Data ss:Type="Number">0</Data></Cell>
    <Cell><Data ss:Type="Number">2</Data></Cell>
    <Cell><Data ss:Type="Number">0</Data></Cell>
    <Cell><Data ss:Type="Number">0</Data></Cell>
    <Cell><Data ss:Type="Number">63</Data></Cell>
    <Cell><Data ss:Type="Number">-15.008889198303223</Data></Cell>
    <Cell><Data ss:Type="Number">-17.883333206176758</Data></Cell>
    <Cell><Data ss:Type="Number">95.714981079101562</Data></Cell>
    <Cell><Data ss:Type="Number">75.977935791015625</Data></Cell>
    <Cell><Data ss:Type="Number">1.2904009819030762</Data></Cell>
    <Cell><Data ss:Type="Number">13.148824691772461</Data></Cell>
    <Cell><Data ss:Type="Number">14.89018440246582</Data></Cell>
    <Cell><Data ss:Type="Number">1.9382871389389038</Data></Cell>
    <Cell><Data ss:Type="Number">50.370655059814453</Data></Cell>
    <Cell><Data ss:Type="Number">0</Data></Cell>
    <Cell><Data ss:Type="Number">15.899999618530273</Data></Cell>
    <Cell><Data ss:Type="Number">6130</Data></Cell>
    <Cell><Data ss:Type="Number">226</Data></Cell>
    <Cell><Data ss:Type="Number">0.60000002384185791</Data></Cell>
    <Cell><Data ss:Type="Number">0.5</Data></Cell>
    <Cell><Data ss:Type="Number">88</Data></Cell>
    <Cell><Data ss:Type="Number">138</Data></Cell>
    <Cell><Data ss:Type="Number">0</Data></Cell>
    <Cell><Data ss:Type="Number">0</Data></Cell>
    <Cell><Data ss:Type="Number">0</Data></Cell>
    <Cell><Data ss:Type="Number">0</Data></Cell>
    <Cell><Data ss:Type="Number">0.89999997615814209</Data></Cell>
    <Cell><Data ss:Type="Number">0.99000000953674316</Data></Cell>
    <Cell ss:Index="41"><Data ss:Type="Number">366.97247314453125</Data></Cell>
   </Row>
   <Row>
    <Cell><Data ss:Type="String">IFC</Data></Cell>
    <Cell><Data ss:Type="Number">241</Data></Cell>
    <Cell><Data ss:Type="String">Masculino</Data></Cell>
    <Cell><Data ss:Type="String">No</Data></Cell>
    <Cell><Data ss:Type="String">No</Data></Cell>
    <Cell><Data ss:Type="String">No</Data></Cell>
    <Cell><Data ss:Type="Number">0</Data></Cell>
    <Cell><Data ss:Type="Number">51.725082397460938</Data></Cell>
    <Cell><Data ss:Type="Number">1</Data></Cell>
    <Cell><Data ss:Type="Number">28.804414749145508</Data></Cell>
    <Cell><Data ss:Type="Number">0</Data></Cell>
    <Cell><Data ss:Type="Number">0</Data></Cell>
    <Cell><Data ss:Type="Number">1</Data></Cell>
    <Cell><Data ss:Type="Number">0</Data></Cell>
    <Cell><Data ss:Type="Number">0</Data></Cell>
    <Cell><Data ss:Type="Number">62</Data></Cell>
    <Cell><Data ss:Type="Number">-19.638824462890625</Data></Cell>
    <Cell><Data ss:Type="Number">-23.933332443237305</Data></Cell>
    <Cell><Data ss:Type="Number">69.918952941894531</Data></Cell>
    <Cell><Data ss:Type="Number">53.760181427001953</Data></Cell>
    <Cell><Data ss:Type="Number">0.76997733116149902</Data></Cell>
    <Cell><Data ss:Type="Number">9.6920890808105469</Data></Cell>
    <Cell><Data ss:Type="Number">21.649812698364258</Data></Cell>
    <Cell><Data ss:Type="Number">2.1763224601745605</Data></Cell>
    <Cell><Data ss:Type="Number">52.699527740478516</Data></Cell>
    <Cell><Data ss:Type="Number">0</Data></Cell>
    <Cell><Data ss:Type="Number">15.899999618530273</Data></Cell>
    <Cell><Data ss:Type="Number">5730</Data></Cell>
    <Cell><Data ss:Type="Number">208</Data></Cell>
    <Cell><Data ss:Type="Number">0.80000001192092896</Data></Cell>
    <Cell><Data ss:Type="Number">0.5</Data></Cell>
    <Cell><Data ss:Type="Number">77</Data></Cell>
    <Cell><Data ss:Type="Number">125</Data></Cell>
    <Cell><Data ss:Type="Number">0</Data></Cell>
    <Cell><Data ss:Type="Number">0</Data></Cell>
    <Cell><Data ss:Type="Number">0</Data></Cell>
    <Cell><Data ss:Type="Number">1</Data></Cell>
    <Cell><Data ss:Type="Number">1.2000000476837158</Data></Cell>
    <Cell><Data ss:Type="Number">1.1000000238418579</Data></Cell>
    <Cell ss:Index="41"><Data ss:Type="Number">330.27523803710938</Data></Cell>
   </Row>
   <Row>
    <Cell><Data ss:Type="String">ASM</Data></Cell>
    <Cell><Data ss:Type="Number">248</Data></Cell>
    <Cell><Data ss:Type="String">Masculino</Data></Cell>
    <Cell><Data ss:Type="String">No</Data></Cell>
    <Cell><Data ss:Type="String">No</Data></Cell>
    <Cell><Data ss:Type="String">No</Data></Cell>
    <Cell><Data ss:Type="Number">1</Data></Cell>
    <Cell><Data ss:Type="Number">21.308872222900391</Data></Cell>
    <Cell><Data ss:Type="Number">0</Data></Cell>
    <Cell><Data ss:Type="Number">21.435657501220703</Data></Cell>
    <Cell><Data ss:Type="Number">0</Data></Cell>
    <Cell><Data ss:Type="Number">0</Data></Cell>
    <Cell><Data ss:Type="Number">2</Data></Cell>
    <Cell><Data ss:Type="Number">0</Data></Cell>
    <Cell><Data ss:Type="Number">0</Data></Cell>
    <Cell><Data ss:Type="Number">58</Data></Cell>
    <Cell><Data ss:Type="Number">-19.815555572509766</Data></Cell>
    <Cell><Data ss:Type="Number">-22.166666030883789</Data></Cell>
    <Cell><Data ss:Type="Number">66.546867370605469</Data></Cell>
    <Cell><Data ss:Type="Number">90.009773254394531</Data></Cell>
    <Cell><Data ss:Type="Number">1.3419309854507446</Data></Cell>
    <Cell><Data ss:Type="Number">18.046651840209961</Data></Cell>
    <Cell><Data ss:Type="Number">20.594203948974609</Data></Cell>
    <Cell><Data ss:Type="Number">1.813602089881897</Data></Cell>
    <Cell><Data ss:Type="Number">52.805431365966797</Data></Cell>
    <Cell><Data ss:Type="Number">0</Data></Cell>
    <Cell><Data ss:Type="Number">16.600000381469727</Data></Cell>
    <Cell><Data ss:Type="Number">6110</Data></Cell>
    <Cell><Data ss:Type="Number">216</Data></Cell>
    <Cell><Data ss:Type="Number">0.89999997615814209</Data></Cell>
    <Cell><Data ss:Type="Number">1.3999999761581421</Data></Cell>
    <Cell><Data ss:Type="Number">87</Data></Cell>
    <Cell><Data ss:Type="Number">131</Data></Cell>
    <Cell><Data ss:Type="Number">0</Data></Cell>
    <Cell><Data ss:Type="Number">1</Data></Cell>
    <Cell><Data ss:Type="Number">0</Data></Cell>
    <Cell><Data ss:Type="Number">1</Data></Cell>
    <Cell><Data ss:Type="Number">1</Data></Cell>
    <Cell><Data ss:Type="Number">1.2899999618530273</Data></Cell>
    <Cell><Data ss:Type="Number">2.18796706199646</Data></Cell>
    <Cell><Data ss:Type="Number">183.48623657226562</Data></Cell>
   </Row>
   <Row>
    <Cell><Data ss:Type="String">MSS</Data></Cell>
    <Cell><Data ss:Type="Number">614</Data></Cell>
    <Cell><Data ss:Type="String">Masculino</Data></Cell>
    <Cell><Data ss:Type="String">Yes</Data></Cell>
    <Cell><Data ss:Type="String">No</Data></Cell>
    <Cell><Data ss:Type="String">No</Data></Cell>
    <Cell><Data ss:Type="Number">0</Data></Cell>
    <Cell><Data ss:Type="Number">43.096931457519531</Data></Cell>
    <Cell><Data ss:Type="Number">0</Data></Cell>
    <Cell><Data ss:Type="Number">24.033260345458984</Data></Cell>
    <Cell><Data ss:Type="Number">0</Data></Cell>
    <Cell><Data ss:Type="Number">0</Data></Cell>
    <Cell><Data ss:Type="Number">1</Data></Cell>
    <Cell><Data ss:Type="Number">0</Data></Cell>
    <Cell><Data ss:Type="Number">0</Data></Cell>
    <Cell><Data ss:Type="Number">57</Data></Cell>
    <Cell><Data ss:Type="Number">-17.918888092041016</Data></Cell>
    <Cell><Data ss:Type="Number">-24.466667175292969</Data></Cell>
    <Cell><Data ss:Type="Number">75.018768310546875</Data></Cell>
    <Cell><Data ss:Type="Number">85.824844360351562</Data></Cell>
    <Cell><Data ss:Type="Number">1.234260082244873</Data></Cell>
    <Cell><Data ss:Type="Number">13.404413223266602</Data></Cell>
    <Cell><Data ss:Type="Number">17.207656860351562</Data></Cell>
    <Cell><Data ss:Type="Number">2.1410579681396484</Data></Cell>
    <Cell><Data ss:Type="Number">59.563442230224609</Data></Cell>
    <Cell><Data ss:Type="Number">0</Data></Cell>
    <Cell><Data ss:Type="Number">15.600000381469727</Data></Cell>
    <Cell><Data ss:Type="Number">7900</Data></Cell>
    <Cell><Data ss:Type="Number">231</Data></Cell>
    <Cell><Data ss:Type="Number">0.69999998807907104</Data></Cell>
    <Cell><Data ss:Type="Number">0.40000000596046448</Data></Cell>
    <Cell><Data ss:Type="Number">88</Data></Cell>
    <Cell><Data ss:Type="Number">115</Data></Cell>
    <Cell><Data ss:Type="Number">0</Data></Cell>
    <Cell><Data ss:Type="Number">0</Data></Cell>
    <Cell><Data ss:Type="Number">0</Data></Cell>
    <Cell><Data ss:Type="Number">1</Data></Cell>
    <Cell><Data ss:Type="Number">1.2999999523162842</Data></Cell>
    <Cell><Data ss:Type="Number">1.059999942779541</Data></Cell>
    <Cell ss:Index="41"><Data ss:Type="Number">366.97247314453125</Data></Cell>
   </Row>
   <Row>
    <Cell><Data ss:Type="String">DSO</Data></Cell>
    <Cell><Data ss:Type="Number">404</Data></Cell>
    <Cell><Data ss:Type="String">Feminino</Data></Cell>
    <Cell><Data ss:Type="String">No</Data></Cell>
    <Cell><Data ss:Type="String">No</Data></Cell>
    <Cell><Data ss:Type="String">No</Data></Cell>
    <Cell><Data ss:Type="Number">0</Data></Cell>
    <Cell><Data ss:Type="Number">35.238224029541016</Data></Cell>
    <Cell><Data ss:Type="Number">0</Data></Cell>
    <Cell><Data ss:Type="Number">28.122716903686523</Data></Cell>
    <Cell><Data ss:Type="Number">0</Data></Cell>
    <Cell><Data ss:Type="Number">0</Data></Cell>
    <Cell><Data ss:Type="Number">1</Data></Cell>
    <Cell><Data ss:Type="Number">1</Data></Cell>
    <Cell><Data ss:Type="Number">0</Data></Cell>
    <Cell><Data ss:Type="Number">71</Data></Cell>
    <Cell><Data ss:Type="Number">-19.870555877685547</Data></Cell>
    <Cell><Data ss:Type="Number">-20.299999237060547</Data></Cell>
    <Cell><Data ss:Type="Number">73.146896362304688</Data></Cell>
    <Cell><Data ss:Type="Number">137.89639282226562</Data></Cell>
    <Cell><Data ss:Type="Number">1.2575671672821045</Data></Cell>
    <Cell><Data ss:Type="Number">9.1255226135253906</Data></Cell>
    <Cell><Data ss:Type="Number">22.960054397583008</Data></Cell>
    <Cell><Data ss:Type="Number">2.3803527355194092</Data></Cell>
    <Cell><Data ss:Type="Number">50.244029998779297</Data></Cell>
    <Cell><Data ss:Type="Number">0</Data></Cell>
    <Cell><Data ss:Type="Number">14.300000190734863</Data></Cell>
    <Cell><Data ss:Type="Number">7820</Data></Cell>
    <Cell><Data ss:Type="Number">302</Data></Cell>
    <Cell><Data ss:Type="Number">0.69999998807907104</Data></Cell>
    <Cell><Data ss:Type="Number">0.20000000298023224</Data></Cell>
    <Cell><Data ss:Type="Number">77</Data></Cell>
    <Cell><Data ss:Type="Number">120</Data></Cell>
    <Cell><Data ss:Type="Number">0</Data></Cell>
    <Cell><Data ss:Type="Number">0</Data></Cell>
    <Cell><Data ss:Type="Number">0</Data></Cell>
    <Cell><Data ss:Type="Number">1</Data></Cell>
    <Cell><Data ss:Type="Number">0.80000001192092896</Data></Cell>
    <Cell><Data ss:Type="Number">0.94999998807907104</Data></Cell>
    <Cell><Data ss:Type="Number">2.8329882621765137</Data></Cell>
    <Cell><Data ss:Type="Number">55.045871734619141</Data></Cell>
   </Row>
   <Row>
    <Cell><Data ss:Type="String">FPP</Data></Cell>
    <Cell><Data ss:Type="Number">497</Data></Cell>
    <Cell><Data ss:Type="String">Feminino</Data></Cell>
    <Cell><Data ss:Type="String">No</Data></Cell>
    <Cell><Data ss:Type="String">No</Data></Cell>
    <Cell><Data ss:Type="String">No</Data></Cell>
    <Cell><Data ss:Type="Number">0</Data></Cell>
    <Cell><Data ss:Type="Number">21.982475280761719</Data></Cell>
    <Cell><Data ss:Type="Number">0</Data></Cell>
    <Cell><Data ss:Type="Number">31.175857543945312</Data></Cell>
    <Cell><Data ss:Type="Number">0</Data></Cell>
    <Cell><Data ss:Type="Number">0</Data></Cell>
    <Cell><Data ss:Type="Number">2</Data></Cell>
    <Cell><Data ss:Type="Number">0</Data></Cell>
    <Cell><Data ss:Type="Number">0</Data></Cell>
    <Cell><Data ss:Type="Number">68</Data></Cell>
    <Cell><Data ss:Type="Number">-19.13764762878418</Data></Cell>
    <Cell><Data ss:Type="Number">-21.516666412353516</Data></Cell>
    <Cell><Data ss:Type="Number">59.292705535888672</Data></Cell>
    <Cell><Data ss:Type="Number">83.584304809570312</Data></Cell>
    <Cell><Data ss:Type="Number">1.3281090259552002</Data></Cell>
    <Cell><Data ss:Type="Number">16.197675704956055</Data></Cell>
    <Cell><Data ss:Type="Number">13.391253471374512</Data></Cell>
    <Cell><Data ss:Type="Number">1.8101009130477905</Data></Cell>
    <Cell><Data ss:Type="Number">61.962249755859375</Data></Cell>
    <Cell><Data ss:Type="Number">0</Data></Cell>
    <Cell><Data ss:Type="Number">13.699999809265137</Data></Cell>
    <Cell><Data ss:Type="Number">6670</Data></Cell>
    <Cell><Data ss:Type="Number">289</Data></Cell>
    <Cell><Data ss:Type="Number">0.60000002384185791</Data></Cell>
    <Cell><Data ss:Type="Number">0.20000000298023224</Data></Cell>
    <Cell><Data ss:Type="Number">87</Data></Cell>
    <Cell><Data ss:Type="Number">124</Data></Cell>
    <Cell><Data ss:Type="Number">0</Data></Cell>
    <Cell><Data ss:Type="Number">0</Data></Cell>
    <Cell><Data ss:Type="Number">0</Data></Cell>
    <Cell><Data ss:Type="Number">1</Data></Cell>
    <Cell><Data ss:Type="Number">0.5</Data></Cell>
    <Cell><Data ss:Type="Number">1.1000000238418579</Data></Cell>
    <Cell><Data ss:Type="Number">1.9104063510894775</Data></Cell>
    <Cell><Data ss:Type="Number">183.48623657226562</Data></Cell>
   </Row>
   <Row>
    <Cell><Data ss:Type="String">MCS</Data></Cell>
    <Cell><Data ss:Type="Number">349</Data></Cell>
    <Cell><Data ss:Type="String">Feminino</Data></Cell>
    <Cell><Data ss:Type="String">No</Data></Cell>
    <Cell><Data ss:Type="String">No</Data></Cell>
    <Cell><Data ss:Type="String">No</Data></Cell>
    <Cell><Data ss:Type="Number">3</Data></Cell>
    <Cell><Data ss:Type="Number">23.354326248168945</Data></Cell>
    <Cell><Data ss:Type="Number">0</Data></Cell>
    <Cell><Data ss:Type="Number">40.825954437255859</Data></Cell>
    <Cell><Data ss:Type="Number">0</Data></Cell>
    <Cell><Data ss:Type="Number">0</Data></Cell>
    <Cell><Data ss:Type="Number">3</Data></Cell>
    <Cell><Data ss:Type="Number">0</Data></Cell>
    <Cell><Data ss:Type="Number">0</Data></Cell>
    <Cell><Data ss:Type="Number">70</Data></Cell>
    <Cell><Data ss:Type="Number">-16.663749694824219</Data></Cell>
    <Cell><Data ss:Type="Number">-10.5</Data></Cell>
    <Cell><Data ss:Type="Number">72.1524658203125</Data></Cell>
    <Cell><Data ss:Type="Number">89.267799377441406</Data></Cell>
    <Cell><Data ss:Type="Number">1.1191405057907104</Data></Cell>
    <Cell><Data ss:Type="Number">10.942197799682617</Data></Cell>
    <Cell><Data ss:Type="Number">18.210592269897461</Data></Cell>
    <Cell><Data ss:Type="Number">1.8539042472839355</Data></Cell>
    <Cell><Data ss:Type="Number">62.496818542480469</Data></Cell>
    <Cell><Data ss:Type="Number">0</Data></Cell>
    <Cell><Data ss:Type="Number">15.5</Data></Cell>
    <Cell><Data ss:Type="Number">8577</Data></Cell>
    <Cell><Data ss:Type="Number">361</Data></Cell>
    <Cell><Data ss:Type="Number">0.69999998807907104</Data></Cell>
    <Cell><Data ss:Type="Number">0.30000001192092896</Data></Cell>
    <Cell><Data ss:Type="Number">86</Data></Cell>
    <Cell><Data ss:Type="Number">144</Data></Cell>
    <Cell><Data ss:Type="Number">1</Data></Cell>
    <Cell><Data ss:Type="Number">1</Data></Cell>
    <Cell><Data ss:Type="Number">1</Data></Cell>
    <Cell><Data ss:Type="Number">1</Data></Cell>
    <Cell><Data ss:Type="Number">0.5</Data></Cell>
    <Cell><Data ss:Type="Number">1.1499999761581421</Data></Cell>
    <Cell ss:Index="41"><Data ss:Type="Number">458.71560668945312</Data></Cell>
   </Row>
   <Row>
    <Cell><Data ss:Type="String">MSF</Data></Cell>
    <Cell><Data ss:Type="Number">579</Data></Cell>
    <Cell><Data ss:Type="String">Feminino</Data></Cell>
    <Cell><Data ss:Type="String">No</Data></Cell>
    <Cell><Data ss:Type="String">No</Data></Cell>
    <Cell><Data ss:Type="String">No</Data></Cell>
    <Cell><Data ss:Type="Number">2</Data></Cell>
    <Cell><Data ss:Type="Number">51.388278961181641</Data></Cell>
    <Cell><Data ss:Type="Number">1</Data></Cell>
    <Cell><Data ss:Type="Number">28.470342636108398</Data></Cell>
    <Cell><Data ss:Type="Number">1</Data></Cell>
    <Cell><Data ss:Type="Number">1</Data></Cell>
    <Cell><Data ss:Type="Number">1</Data></Cell>
    <Cell><Data ss:Type="Number">0</Data></Cell>
    <Cell><Data ss:Type="Number">0</Data></Cell>
    <Cell><Data ss:Type="Number">83</Data></Cell>
    <Cell><Data ss:Type="Number">-19.133888244628906</Data></Cell>
    <Cell><Data ss:Type="Number">-27.966667175292969</Data></Cell>
    <Cell><Data ss:Type="Number">59.278041839599609</Data></Cell>
    <Cell><Data ss:Type="Number">86.389533996582031</Data></Cell>
    <Cell><Data ss:Type="Number">1.2055213451385498</Data></Cell>
    <Cell><Data ss:Type="Number">12.499271392822266</Data></Cell>
    <Cell><Data ss:Type="Number">13.699567794799805</Data></Cell>
    <Cell><Data ss:Type="Number">1.9748110771179199</Data></Cell>
    <Cell><Data ss:Type="Number">59.064586639404297</Data></Cell>
    <Cell><Data ss:Type="Number">0</Data></Cell>
    <Cell><Data ss:Type="Number">15.199999809265137</Data></Cell>
    <Cell><Data ss:Type="Number">8410</Data></Cell>
    <Cell><Data ss:Type="Number">181</Data></Cell>
    <Cell><Data ss:Type="Number">0.87000000476837158</Data></Cell>
    <Cell><Data ss:Type="Number">0.52999997138977051</Data></Cell>
    <Cell><Data ss:Type="Number">331</Data></Cell>
    <Cell><Data ss:Type="Number">125</Data></Cell>
    <Cell><Data ss:Type="Number">1</Data></Cell>
    <Cell><Data ss:Type="Number">1</Data></Cell>
    <Cell><Data ss:Type="Number">1</Data></Cell>
    <Cell><Data ss:Type="Number">1</Data></Cell>
    <Cell><Data ss:Type="Number">0.89999997615814209</Data></Cell>
    <Cell><Data ss:Type="Number">1.0800000429153442</Data></Cell>
    <Cell ss:Index="41"><Data ss:Type="Number">275.2293701171875</Data></Cell>
   </Row>
   <Row>
    <Cell><Data ss:Type="String">MOS</Data></Cell>
    <Cell><Data ss:Type="Number">581</Data></Cell>
    <Cell><Data ss:Type="String">Feminino</Data></Cell>
    <Cell><Data ss:Type="String">No</Data></Cell>
    <Cell><Data ss:Type="String">No</Data></Cell>
    <Cell><Data ss:Type="String">No</Data></Cell>
    <Cell><Data ss:Type="Number">0</Data></Cell>
    <Cell><Data ss:Type="Number">51.527931213378906</Data></Cell>
    <Cell><Data ss:Type="Number">1</Data></Cell>
    <Cell><Data ss:Type="Number">26.392684936523438</Data></Cell>
    <Cell><Data ss:Type="Number">1</Data></Cell>
    <Cell><Data ss:Type="Number">0</Data></Cell>
    <Cell><Data ss:Type="Number">3</Data></Cell>
    <Cell><Data ss:Type="Number">0</Data></Cell>
    <Cell><Data ss:Type="Number">0</Data></Cell>
    <Cell><Data ss:Type="Number">73</Data></Cell>
    <Cell><Data ss:Type="Number">-19.728235244750977</Data></Cell>
    <Cell><Data ss:Type="Number">-26.633333206176758</Data></Cell>
    <Cell><Data ss:Type="Number">64.887374877929688</Data></Cell>
    <Cell><Data ss:Type="Number">84.60516357421875</Data></Cell>
    <Cell><Data ss:Type="Number">1.032023549079895</Data></Cell>
    <Cell><Data ss:Type="Number">11.078420639038086</Data></Cell>
    <Cell><Data ss:Type="Number">22.601566314697266</Data></Cell>
    <Cell><Data ss:Type="Number">1.9748110771179199</Data></Cell>
    <Cell><Data ss:Type="Number">54.780971527099609</Data></Cell>
    <Cell><Data ss:Type="Number">0</Data></Cell>
    <Cell><Data ss:Type="Number">13.899999618530273</Data></Cell>
    <Cell><Data ss:Type="Number">8350</Data></Cell>
    <Cell><Data ss:Type="Number">298</Data></Cell>
    <Cell><Data ss:Type="Number">0.44999998807907104</Data></Cell>
    <Cell><Data ss:Type="Number">0.73000001907348633</Data></Cell>
    <Cell><Data ss:Type="Number">98</Data></Cell>
    <Cell><Data ss:Type="Number">97</Data></Cell>
    <Cell><Data ss:Type="Number">0</Data></Cell>
    <Cell><Data ss:Type="Number">1</Data></Cell>
    <Cell><Data ss:Type="Number">1</Data></Cell>
    <Cell><Data ss:Type="Number">0</Data></Cell>
    <Cell><Data ss:Type="Number">1</Data></Cell>
    <Cell><Data ss:Type="Number">1.0199999809265137</Data></Cell>
    <Cell><Data ss:Type="Number">2.3200404644012451</Data></Cell>
    <Cell><Data ss:Type="Number">733.9449462890625</Data></Cell>
   </Row>
   <Row>
    <Cell><Data ss:Type="String">MO</Data></Cell>
    <Cell><Data ss:Type="Number">326</Data></Cell>
    <Cell><Data ss:Type="String">Feminino</Data></Cell>
    <Cell><Data ss:Type="String">No</Data></Cell>
    <Cell><Data ss:Type="String">No</Data></Cell>
    <Cell><Data ss:Type="String">No</Data></Cell>
    <Cell><Data ss:Type="Number">0</Data></Cell>
    <Cell><Data ss:Type="Number">35.054763793945312</Data></Cell>
    <Cell><Data ss:Type="Number">0</Data></Cell>
    <Cell><Data ss:Type="Number">23.139907836914062</Data></Cell>
    <Cell><Data ss:Type="Number">0</Data></Cell>
    <Cell><Data ss:Type="Number">0</Data></Cell>
    <Cell><Data ss:Type="Number">3</Data></Cell>
    <Cell><Data ss:Type="Number">0</Data></Cell>
    <Cell><Data ss:Type="Number">0</Data></Cell>
    <Cell><Data ss:Type="Number">60</Data></Cell>
    <Cell><Data ss:Type="Number">-19.862222671508789</Data></Cell>
    <Cell><Data ss:Type="Number">-22.616666793823242</Data></Cell>
    <Cell><Data ss:Type="Number">54.289886474609375</Data></Cell>
    <Cell><Data ss:Type="Number">85.8822021484375</Data></Cell>
    <Cell><Data ss:Type="Number">1.6588608026504517</Data></Cell>
    <Cell><Data ss:Type="Number">11.263205528259277</Data></Cell>
    <Cell><Data ss:Type="Number">16.796482086181641</Data></Cell>
    <Cell><Data ss:Type="Number">2.3636364936828613</Data></Cell>
    <Cell><Data ss:Type="Number">54.507659912109375</Data></Cell>
    <Cell><Data ss:Type="Number">0</Data></Cell>
    <Cell><Data ss:Type="Number">13.899999618530273</Data></Cell>
    <Cell><Data ss:Type="Number">4380</Data></Cell>
    <Cell><Data ss:Type="Number">217</Data></Cell>
    <Cell><Data ss:Type="Number">0.89999997615814209</Data></Cell>
    <Cell><Data ss:Type="Number">0.5</Data></Cell>
    <Cell><Data ss:Type="Number">85</Data></Cell>
    <Cell><Data ss:Type="Number">127</Data></Cell>
    <Cell><Data ss:Type="Number">0</Data></Cell>
    <Cell><Data ss:Type="Number">1</Data></Cell>
    <Cell><Data ss:Type="Number">1</Data></Cell>
    <Cell><Data ss:Type="Number">1</Data></Cell>
    <Cell><Data ss:Type="Number">0.69999998807907104</Data></Cell>
    <Cell><Data ss:Type="Number">1.1000000238418579</Data></Cell>
    <Cell ss:Index="41"><Data ss:Type="Number">366.97247314453125</Data></Cell>
   </Row>
   <Row>
    <Cell><Data ss:Type="String">JSP</Data></Cell>
    <Cell><Data ss:Type="Number">274</Data></Cell>
    <Cell><Data ss:Type="String">Masculino</Data></Cell>
    <Cell><Data ss:Type="String">No</Data></Cell>
    <Cell><Data ss:Type="String">No</Data></Cell>
    <Cell><Data ss:Type="String">No</Data></Cell>
    <Cell><Data ss:Type="Number">0</Data></Cell>
    <Cell><Data ss:Type="Number">20.917304992675781</Data></Cell>
    <Cell><Data ss:Type="Number">0</Data></Cell>
    <Cell><Data ss:Type="Number">18.477508544921875</Data></Cell>
    <Cell><Data ss:Type="Number">0</Data></Cell>
    <Cell><Data ss:Type="Number">0</Data></Cell>
    <Cell><Data ss:Type="Number">3</Data></Cell>
    <Cell><Data ss:Type="Number">0</Data></Cell>
    <Cell><Data ss:Type="Number">0</Data></Cell>
    <Cell><Data ss:Type="Number">71</Data></Cell>
    <Cell><Data ss:Type="Number">-22.004999160766602</Data></Cell>
    <Cell><Data ss:Type="Number">-25.850000381469727</Data></Cell>
    <Cell><Data ss:Type="Number">64.116958618164062</Data></Cell>
    <Cell><Data ss:Type="Number">85.042747497558594</Data></Cell>
    <Cell><Data ss:Type="Number">1.5286859273910522</Data></Cell>
    <Cell><Data ss:Type="Number">19.742839813232422</Data></Cell>
    <Cell><Data ss:Type="Number">23.729415893554688</Data></Cell>
    <Cell><Data ss:Type="Number">2.9848868846893311</Data></Cell>
    <Cell><Data ss:Type="Number">68.43780517578125</Data></Cell>
    <Cell><Data ss:Type="Number">0</Data></Cell>
    <Cell><Data ss:Type="Number">16.299999237060547</Data></Cell>
    <Cell><Data ss:Type="Number">5800</Data></Cell>
    <Cell><Data ss:Type="Number">213</Data></Cell>
    <Cell><Data ss:Type="Number">0.80000001192092896</Data></Cell>
    <Cell><Data ss:Type="Number">0.40000000596046448</Data></Cell>
    <Cell><Data ss:Type="Number">88</Data></Cell>
    <Cell><Data ss:Type="Number">101</Data></Cell>
    <Cell><Data ss:Type="Number">0</Data></Cell>
    <Cell><Data ss:Type="Number">1</Data></Cell>
    <Cell><Data ss:Type="Number">0</Data></Cell>
    <Cell><Data ss:Type="Number">1</Data></Cell>
    <Cell><Data ss:Type="Number">0.80000001192092896</Data></Cell>
    <Cell><Data ss:Type="Number">1.2599999904632568</Data></Cell>
    <Cell><Data ss:Type="Number">2.5367932319641113</Data></Cell>
    <Cell><Data ss:Type="Number">190.82568359375</Data></Cell>
   </Row>
   <Row>
    <Cell><Data ss:Type="String">RSS</Data></Cell>
    <Cell><Data ss:Type="Number">328</Data></Cell>
    <Cell><Data ss:Type="String">Masculino</Data></Cell>
    <Cell><Data ss:Type="String">No</Data></Cell>
    <Cell><Data ss:Type="String">No</Data></Cell>
    <Cell><Data ss:Type="String">No</Data></Cell>
    <Cell><Data ss:Type="Number">2</Data></Cell>
    <Cell><Data ss:Type="Number">23.102409362792969</Data></Cell>
    <Cell><Data ss:Type="Number">0</Data></Cell>
    <Cell><Data ss:Type="Number">25.874444961547852</Data></Cell>
    <Cell><Data ss:Type="Number">0</Data></Cell>
    <Cell><Data ss:Type="Number">0</Data></Cell>
    <Cell><Data ss:Type="Number">2</Data></Cell>
    <Cell><Data ss:Type="Number">0</Data></Cell>
    <Cell><Data ss:Type="Number">1</Data></Cell>
    <Cell><Data ss:Type="Number">79</Data></Cell>
    <Cell><Data ss:Type="Number">-18.762222290039062</Data></Cell>
    <Cell><Data ss:Type="Number">-18.666666030883789</Data></Cell>
    <Cell><Data ss:Type="Number">76.8507080078125</Data></Cell>
    <Cell><Data ss:Type="Number">126.86307525634766</Data></Cell>
    <Cell><Data ss:Type="Number">2.3374700546264648</Data></Cell>
    <Cell><Data ss:Type="Number">14.352376937866211</Data></Cell>
    <Cell><Data ss:Type="Number">22.261880874633789</Data></Cell>
    <Cell><Data ss:Type="Number">2.3716905117034912</Data></Cell>
    <Cell><Data ss:Type="Number">48.480419158935547</Data></Cell>
    <Cell><Data ss:Type="Number">0</Data></Cell>
    <Cell><Data ss:Type="Number">15.100000381469727</Data></Cell>
    <Cell><Data ss:Type="Number">6790</Data></Cell>
    <Cell><Data ss:Type="Number">224</Data></Cell>
    <Cell><Data ss:Type="Number">0.80000001192092896</Data></Cell>
    <Cell><Data ss:Type="Number">0.56999999284744263</Data></Cell>
    <Cell><Data ss:Type="Number">88</Data></Cell>
    <Cell><Data ss:Type="Number">144</Data></Cell>
    <Cell><Data ss:Type="Number">1</Data></Cell>
    <Cell><Data ss:Type="Number">1</Data></Cell>
    <Cell><Data ss:Type="Number">0</Data></Cell>
    <Cell><Data ss:Type="Number">1</Data></Cell>
    <Cell><Data ss:Type="Number">0.69999998807907104</Data></Cell>
    <Cell><Data ss:Type="Number">1.0800000429153442</Data></Cell>
    <Cell><Data ss:Type="Number">2.0866427421569824</Data></Cell>
    <Cell><Data ss:Type="Number">366.97247314453125</Data></Cell>
   </Row>
   <Row>
    <Cell><Data ss:Type="String">CNS</Data></Cell>
    <Cell><Data ss:Type="Number">616</Data></Cell>
    <Cell><Data ss:Type="String">Feminino</Data></Cell>
    <Cell><Data ss:Type="String">No</Data></Cell>
    <Cell><Data ss:Type="String">No</Data></Cell>
    <Cell><Data ss:Type="String">No</Data></Cell>
    <Cell><Data ss:Type="Number">0</Data></Cell>
    <Cell><Data ss:Type="Number">46.486858367919922</Data></Cell>
    <Cell><Data ss:Type="Number">0</Data></Cell>
    <Cell><Data ss:Type="Number">26.760509490966797</Data></Cell>
    <Cell><Data ss:Type="Number">0</Data></Cell>
    <Cell><Data ss:Type="Number">0</Data></Cell>
    <Cell><Data ss:Type="Number">3</Data></Cell>
    <Cell><Data ss:Type="Number">0</Data></Cell>
    <Cell><Data ss:Type="Number">0</Data></Cell>
    <Cell><Data ss:Type="Number">65</Data></Cell>
    <Cell><Data ss:Type="Number">-19.658124923706055</Data></Cell>
    <Cell><Data ss:Type="Number">-18.633333206176758</Data></Cell>
    <Cell><Data ss:Type="Number">62.033481597900391</Data></Cell>
    <Cell><Data ss:Type="Number">97.396537780761719</Data></Cell>
    <Cell><Data ss:Type="Number">1.1587718725204468</Data></Cell>
    <Cell><Data ss:Type="Number">11.452886581420898</Data></Cell>
    <Cell><Data ss:Type="Number">15.685057640075684</Data></Cell>
    <Cell><Data ss:Type="Number">2.1914358139038086</Data></Cell>
    <Cell><Data ss:Type="Number">61.372673034667969</Data></Cell>
    <Cell><Data ss:Type="Number">0</Data></Cell>
    <Cell><Data ss:Type="Number">14.100000381469727</Data></Cell>
    <Cell><Data ss:Type="Number">5411</Data></Cell>
    <Cell><Data ss:Type="Number">295</Data></Cell>
    <Cell><Data ss:Type="Number">0.60000002384185791</Data></Cell>
    <Cell><Data ss:Type="Number">0.20000000298023224</Data></Cell>
    <Cell><Data ss:Type="Number">102</Data></Cell>
    <Cell><Data ss:Type="Number">141</Data></Cell>
    <Cell><Data ss:Type="Number">1</Data></Cell>
    <Cell><Data ss:Type="Number">1</Data></Cell>
    <Cell><Data ss:Type="Number">1</Data></Cell>
    <Cell><Data ss:Type="Number">0</Data></Cell>
    <Cell><Data ss:Type="Number">1.2000000476837158</Data></Cell>
    <Cell><Data ss:Type="Number">1.059999942779541</Data></Cell>
    <Cell><Data ss:Type="Number">2.7669250965118408</Data></Cell>
    <Cell><Data ss:Type="Number">733.9449462890625</Data></Cell>
   </Row>
   <Row>
    <Cell><Data ss:Type="String">AAS</Data></Cell>
    <Cell><Data ss:Type="Number">421</Data></Cell>
    <Cell><Data ss:Type="String">Feminino</Data></Cell>
    <Cell><Data ss:Type="String">Yes</Data></Cell>
    <Cell><Data ss:Type="String">No</Data></Cell>
    <Cell><Data ss:Type="String">No</Data></Cell>
    <Cell><Data ss:Type="Number">0</Data></Cell>
    <Cell><Data ss:Type="Number">67.557502746582031</Data></Cell>
    <Cell><Data ss:Type="Number">1</Data></Cell>
    <Cell><Data ss:Type="Number">32.196578979492188</Data></Cell>
    <Cell><Data ss:Type="Number">1</Data></Cell>
    <Cell><Data ss:Type="Number">0</Data></Cell>
    <Cell><Data ss:Type="Number">1</Data></Cell>
    <Cell><Data ss:Type="Number">0</Data></Cell>
    <Cell><Data ss:Type="Number">0</Data></Cell>
    <Cell><Data ss:Type="Number">69</Data></Cell>
    <Cell><Data ss:Type="Number">-19.019443511962891</Data></Cell>
    <Cell ss:Index="19"><Data ss:Type="Number">57.400798797607422</Data></Cell>
    <Cell><Data ss:Type="Number">62.653221130371094</Data></Cell>
    <Cell><Data ss:Type="Number">0.75805008411407471</Data></Cell>
    <Cell><Data ss:Type="Number">6.7983055114746094</Data></Cell>
    <Cell><Data ss:Type="Number">17.942649841308594</Data></Cell>
    <Cell><Data ss:Type="Number">1.5314861536026001</Data></Cell>
    <Cell><Data ss:Type="Number">60.678138732910156</Data></Cell>
    <Cell><Data ss:Type="Number">0</Data></Cell>
    <Cell><Data ss:Type="Number">14.199999809265137</Data></Cell>
    <Cell><Data ss:Type="Number">11760</Data></Cell>
    <Cell><Data ss:Type="Number">291</Data></Cell>
    <Cell ss:Index="32"><Data ss:Type="Number">72</Data></Cell>
    <Cell><Data ss:Type="Number">134</Data></Cell>
    <Cell><Data ss:Type="Number">0</Data></Cell>
    <Cell><Data ss:Type="Number">0</Data></Cell>
    <Cell><Data ss:Type="Number">0</Data></Cell>
    <Cell><Data ss:Type="Number">0</Data></Cell>
    <Cell><Data ss:Type="Number">0.5</Data></Cell>
    <Cell><Data ss:Type="Number">0.89999997615814209</Data></Cell>
    <Cell ss:Index="41"><Data ss:Type="Number">366.97247314453125</Data></Cell>
   </Row>
   <Row>
    <Cell><Data ss:Type="String">CNS</Data></Cell>
    <Cell><Data ss:Type="Number">371</Data></Cell>
    <Cell><Data ss:Type="String">Feminino</Data></Cell>
    <Cell><Data ss:Type="String">Yes</Data></Cell>
    <Cell><Data ss:Type="String">No</Data></Cell>
    <Cell><Data ss:Type="String">No</Data></Cell>
    <Cell><Data ss:Type="Number">0</Data></Cell>
    <Cell><Data ss:Type="Number">64.567359924316406</Data></Cell>
    <Cell><Data ss:Type="Number">1</Data></Cell>
    <Cell><Data ss:Type="Number">27.431291580200195</Data></Cell>
    <Cell><Data ss:Type="Number">1</Data></Cell>
    <Cell><Data ss:Type="Number">0</Data></Cell>
    <Cell><Data ss:Type="Number">2</Data></Cell>
    <Cell><Data ss:Type="Number">0</Data></Cell>
    <Cell><Data ss:Type="Number">0</Data></Cell>
    <Cell><Data ss:Type="Number">59</Data></Cell>
    <Cell><Data ss:Type="Number">-19.543333053588867</Data></Cell>
    <Cell><Data ss:Type="Number">-23.399999618530273</Data></Cell>
    <Cell><Data ss:Type="Number">85.071319580078125</Data></Cell>
    <Cell><Data ss:Type="Number">67.347747802734375</Data></Cell>
    <Cell><Data ss:Type="Number">1.0838484764099121</Data></Cell>
    <Cell><Data ss:Type="Number">9.8349819183349609</Data></Cell>
    <Cell><Data ss:Type="Number">23.771152496337891</Data></Cell>
    <Cell><Data ss:Type="Number">1.5847482681274414</Data></Cell>
    <Cell><Data ss:Type="Number">60.100563049316406</Data></Cell>
    <Cell><Data ss:Type="Number">0</Data></Cell>
    <Cell><Data ss:Type="Number">13.800000190734863</Data></Cell>
    <Cell><Data ss:Type="Number">4340</Data></Cell>
    <Cell><Data ss:Type="Number">270</Data></Cell>
    <Cell><Data ss:Type="Number">0.60000002384185791</Data></Cell>
    <Cell><Data ss:Type="Number">0.30000001192092896</Data></Cell>
    <Cell><Data ss:Type="Number">86</Data></Cell>
    <Cell><Data ss:Type="Number">116</Data></Cell>
    <Cell><Data ss:Type="Number">0</Data></Cell>
    <Cell><Data ss:Type="Number">0</Data></Cell>
    <Cell><Data ss:Type="Number">1</Data></Cell>
    <Cell><Data ss:Type="Number">0</Data></Cell>
    <Cell><Data ss:Type="Number">0.89999997615814209</Data></Cell>
    <Cell><Data ss:Type="Number">1.0499999523162842</Data></Cell>
    <Cell ss:Index="41"><Data ss:Type="Number">183.48623657226562</Data></Cell>
   </Row>
   <Row>
    <Cell><Data ss:Type="String">JMS</Data></Cell>
[truncated: 798,508 more chars]
